# Supplementary material for: Gender specific differences in the liver proteome of rats exposed to short term and low-concentration hexabromocyclododecane (HBCD)
Source: Toxicol Res (Camb). 2016 Jun 30;5(5):1273–83. doi: 10.1039/c6tx00166a (PMC6062380; doi:10.1039/c6tx00166a)
Supplement: Supplementary file 3 [file TX-005-C6TX00166A-s003.xls]

## Sheet: Suppl. Table 1
Suppl. Table 1: Protein identifications by MALDI-TOF/TOF analysis
1059	Protein name	Specie	Swiss-Prot Acc. N°	MOWSE score	Coverage %	Queries matched	p-value	Theor. pI	Theor. Mw
	Carbamoyl-phosphate synthase [ammonia], mitochondrial	Rattus norvegicus	CPSM_RAT	214	0.13	23	3e-018	6.33	165673
		Observed	Mr(expt)	Mr(calc)	ppm	Start		End	Miss	Ions	Peptide
		1007.4731	1006.4658	1006.4695	-3.62	1310	-	1317	0	---	K.APMFSWPR.L + Oxidation (HW)
		1090.5864	1089.5791	1089.5819	-2.51	158	-	167	0	---	K.VPAIYGVDTR.M
		1148.5737	1147.5664	1147.5656	0.76	920	-	929	0	---	K.CLGLTEAQTR.E
		1162.5973	1161.5900	1161.5931	-2.65	1445	-	1453	0	63	K.FVHDNYVIR.R
		1162.5973	1161.5900	1161.5931	-2.64	1445	-	1453	0	---	K.FVHDNYVIR.R
		1222.6617	1221.6544	1221.6757	-17.44	729	-	740	0	---	K.ATGYPLAFIAAK.I
		1306.6794	1305.6721	1305.6751	-2.28	576	-	587	0	---	K.AADTIGYPVMIR.S
		1318.6918	1317.6845	1317.6942	-7.37	1445	-	1454	1	32	K.FVHDNYVIRR.T
		1318.6918	1317.6845	1317.6942	-7.34	1445	-	1454	1	---	K.FVHDNYVIRR.T
		1353.7183	1352.7110	1352.7160	-3.71	317	-	328	0	---	R.GQNQPVLNITNR.Q
		1392.7247	1391.7174	1391.7231	-4.08	613	-	624	0	---	K.AFAMTNQILVER.S
		1401.7139	1400.7066	1400.7082	-1.12	1248	-	1259	0	---	K.GNDVLVIECNLR.A
		1403.6168	1402.6095	1402.6122	-1.92	815	-	826	0	---	R.MCHPSVDGFTPR.L
		1408.7096	1407.7023	1407.7180	-11.15	613	-	624	0	---	K.AFAMTNQILVER.S + Oxidation (M)
		1419.6013	1418.5940	1418.6071	-9.24	815	-	826	0	---	R.MCHPSVDGFTPR.L + Oxidation (M)
		1434.7061	1433.6988	1433.6998	-0.67	893	-	905	0	---	K.GLNSESVTEETLR.Q
		1476.6852	1475.6779	1475.6906	-8.58	776	-	787	1	---	R.WDLDRFHGTSSR.I
		1484.8612	1483.8539	1483.8623	-5.66	1361	-	1373	0	---	K.GILIGIQQSFRPR.F
		1484.8612	1483.8539	1483.8623	-5.65	1361	-	1373	0	30	K.GILIGIQQSFRPR.F
		1556.8525	1555.8452	1555.8504	-3.36	220	-	233	1	---	K.VVAVDCGIKNNVIR.L
		1588.7986	1587.7913	1587.8045	-8.32	1374	-	1387	0	---	R.FLGVAEQLHNEGFK.L
		1711.0079	1710.0006	1710.0040	-1.95	403	-	419	0	---	K.GTTITSVLPKPALVASR.V
		2293.1770	2292.1697	2292.1750	-2.30	148	-	167	1	---	K.SLGQWLQEEKVPAIYGVDTR.M + Trp->Kynurenin (W)
		No match to: 1045.5679, 1066.0585, 2211.1050, 2225.1169, 2233.0789, 2238.1101, 2299.1750
1060	Protein name	Specie	Swiss-Prot Acc. N°	MOWSE score	Coverage %	Queries matched	p-value	Theor. pI	Theor. Mw
	Carbamoyl-phosphate synthase [ammonia], mitochondrial	Rattus norvegicus	CPSM_RAT	127	0.04	10	1.5e-009	6.33	165673
		Observed	Mr(expt)	Mr(calc)	ppm	Start		End	Miss	Ions	Peptide
		1162.6005	1161.5932	1161.5931	0.08	1445	-	1453	0	62	K.FVHDNYVIR.R
		1162.6005	1161.5932	1161.5931	0.11	1445	-	1453	0	---	K.FVHDNYVIR.R
		1318.6941	1317.6868	1317.6942	-5.60	1445	-	1454	1	17	K.FVHDNYVIRR.T
		1318.6941	1317.6868	1317.6942	-5.60	1445	-	1454	1	---	K.FVHDNYVIRR.T
		1353.7169	1352.7096	1352.7160	-4.75	317	-	328	0	---	R.GQNQPVLNITNR.Q
		1403.6162	1402.6089	1402.6122	-2.34	815	-	826	0	---	R.MCHPSVDGFTPR.L
		1476.6909	1475.6836	1475.6906	-4.72	776	-	787	1	---	R.WDLDRFHGTSSR.I
		1484.8647	1483.8574	1483.8623	-3.30	1361	-	1373	0	---	K.GILIGIQQSFRPR.F
		1484.8648	1483.8575	1483.8623	-3.27	1361	-	1373	0	20	K.GILIGIQQSFRPR.F
		1556.8557	1555.8484	1555.8504	-1.30	220	-	233	1	---	K.VVAVDCGIKNNVIR.L
		No match to: 1045.5728, 1794.8110, 2211.1050, 2225.1194, 2233.0820, 2299.1819
1061	Protein name	Specie	Swiss-Prot Acc. N°	MOWSE score	Coverage %	Queries matched	p-value	Theor. pI	Theor. Mw
	Carbamoyl-phosphate synthase [ammonia], mitochondrial	Rattus norvegicus	CPSM_RAT	130	0.04	10	7.7e-010	6.33	165673
		Observed	Mr(expt)	Mr(calc)	ppm	Start		End	Miss	Ions	Peptide
		1162.7081	1161.7008	1161.5931	92.7	1445	-	1453	0	---	K.FVHDNYVIR.R
		1162.7081	1161.7009	1161.5931	92.8	1445	-	1453	0	54	K.FVHDNYVIR.R
		1318.7899	1317.7826	1317.6942	67.1	1445	-	1454	1	---	K.FVHDNYVIRR.T
		1353.8077	1352.8004	1352.7160	62.4	317	-	328	0	---	R.GQNQPVLNITNR.Q
		1392.8181	1391.8108	1391.7231	63.0	613	-	624	0	---	K.AFAMTNQILVER.S
		1476.7687	1475.7614	1475.6906	48.0	776	-	787	1	26	R.WDLDRFHGTSSR.I
		1476.7687	1475.7614	1475.6906	48.0	776	-	787	1	---	R.WDLDRFHGTSSR.I
		1484.9491	1483.9418	1483.8623	53.6	1361	-	1373	0	---	K.GILIGIQQSFRPR.F
		1484.9491	1483.9418	1483.8623	53.6	1361	-	1373	0	22	K.GILIGIQQSFRPR.F
		1556.9220	1555.9147	1555.8504	41.3	220	-	233	1	---	K.VVAVDCGIKNNVIR.L
		No match to: 1045.6842, 1794.8599, 1798.8571, 2211.1050, 2225.1221, 2299.1667
1062	Protein name	Specie	Swiss-Prot Acc. N°	MOWSE score	Coverage %	Queries matched	p-value	Theor. pI	Theor. Mw
	Carbamoyl-phosphate synthase [ammonia], mitochondrial	Rattus norvegicus	CPSM_RAT	82	0.03	9	5.3e-005	6.33	165673
		Observed	Mr(expt)	Mr(calc)	ppm	Start		End	Miss	Ions	Peptide
		1162.7082	1161.7010	1161.5931	92.9	1445	-	1453	0	56	K.FVHDNYVIR.R
		1162.7083	1161.7010	1161.5931	92.9	1445	-	1453	0	---	K.FVHDNYVIR.R
		1318.7886	1317.7813	1317.6942	66.1	1445	-	1454	1	---	K.FVHDNYVIRR.T
		1353.8109	1352.8036	1352.7160	64.7	317	-	328	0	---	R.GQNQPVLNITNR.Q
		1392.8140	1391.8067	1391.7231	60.1	613	-	624	0	---	K.AFAMTNQILVER.S
		1476.7683	1475.7610	1475.6906	47.7	776	-	787	1	---	R.WDLDRFHGTSSR.I
		1476.7683	1475.7610	1475.6906	47.7	776	-	787	1	4	R.WDLDRFHGTSSR.I
		1484.9417	1483.9344	1483.8623	48.6	1361	-	1373	0	1	K.GILIGIQQSFRPR.F
		1484.9417	1483.9344	1483.8623	48.6	1361	-	1373	0	---	K.GILIGIQQSFRPR.F
		No match to: 1045.6855, 1794.8589, 1798.8571, 2211.1050, 2225.1211, 2233.0806, 2238.1074, 2299.1658
1063	Protein name	Specie	Swiss-Prot Acc. N°	MOWSE score	Coverage %	Queries matched	p-value	Theor. pI	Theor. Mw
	Carbamoyl-phphatesynthase[ammonia],mitochondrial	Rattus norvegicus	CPSM_RAT	126	0.12	19	1.9e-009	6.33	165673
		Observed	Mr(expt)	Mr(calc)	ppm	Start		End	Miss	Ions	Peptide
		1007.6084	1006.6011	1006.5005	100.0	604	-	612	0	---	K.ETLMDLGTK.A
		1068.7478	1067.7405	1067.6815	55.3	229	-	237	1	---	K.NNVIRLLVK.R
		1148.7247	1147.7174	1147.6713	40.2	523	-	532	2	---	K.RGVLKEYGVK.V
		1222.7822	1221.7749	1221.6757	81.2	729	-	740	0	---	K.ATGYPLAFIAAK.I
		1306.7881	1305.7808	1305.6751	81.0	576	-	587	0	---	K.AADTIGYPVMIR.S
		1318.8019	1317.7946	1317.6942	76.2	1445	-	1454	1	---	K.FVHDNYVIRR.T
		1353.8225	1352.8152	1352.7160	73.3	317	-	328	0	---	R.GQNQPVLNITNR.Q
		1392.8297	1391.8224	1391.7231	71.4	613	-	624	0	---	K.AFAMTNQILVER.S
		1401.8129	1400.8056	1400.7082	69.6	1248	-	1259	0	---	K.GNDVLVIECNLR.A
		1403.7159	1402.7086	1402.6122	68.7	815	-	826	0	---	R.MCHPSVDGFTPR.L
		1408.8131	1407.8058	1407.7180	62.4	613	-	624	0	---	K.AFAMTNQILVER.S+Oxidation(M)
		1419.7034	1418.6961	1418.6071	62.7	815	-	826	0	---	R.MCHPSVDGFTPR.L+Oxidation(M)
		1476.7814	1475.7741	1475.6906	56.6	776	-	787	1	19	R.WDLDRFHGTSSR.I
		1476.7814	1475.7741	1475.6906	56.6	776	-	787	1	---	R.WDLDRFHGTSSR.I
		1484.9551	1483.9478	1483.8623	57.6	1361	-	1373	0	40	K.GILIGIQQSFRPR.F
		1484.9551	1483.9478	1483.8623	57.6	1361	-	1373	0	---	K.GILIGIQQSFRPR.F
		1556.9380	1555.9307	1555.8504	51.6	220	-	233	1	---	K.VVAVDCGIKNNVIR.L
		1711.0696	1710.0623	1710.0040	34.1	403	-	419	0	---	K.GTTITSVLPKPALVASR.V
		2293.16	2292.1548	2292.1750	-8.80	148	-	167	1	---	K.SLGQWLQEEKVPAIYGVDTR.M+Trp->Kynurenin(W)
		Nomatchto:1045.7015,1090.7180,1162.7206,1162.7206,1794.8647,1798.8571,2211.1050
1064	Protein name	Specie	Swiss-Prot Acc. N°	MOWSE score	Coverage %	Queries matched	p-value	Theor. pI	Theor. Mw
	Carbamoyl-phosphate synthase [ammonia], mitochondrial	Rattus norvegicus	CPSM_RAT	188	0.07	15	1.2e-015	6.33	165673
		Observed	Mr(expt)	Mr(calc)	ppm	Start		End	Miss	Ions	Peptide
		1007.4776	1006.4703	1006.4695	0.85	1310	-	1317	0	---	K.APMFSWPR.L + Oxidation (HW)
		1162.6035	1161.5962	1161.5931	2.69	1445	-	1453	0	---	K.FVHDNYVIR.R
		1162.6035	1161.5962	1161.5931	2.71	1445	-	1453	0	47	K.FVHDNYVIR.R
		1318.6951	1317.6878	1317.6942	-4.86	1445	-	1454	1	30	K.FVHDNYVIRR.T
		1318.6951	1317.6878	1317.6942	-4.84	1445	-	1454	1	---	K.FVHDNYVIRR.T
		1353.7183	1352.7110	1352.7160	-3.74	317	-	328	0	54	R.GQNQPVLNITNR.Q
		1353.7183	1352.7110	1352.7160	-3.71	317	-	328	0	---	R.GQNQPVLNITNR.Q
		1392.7310	1391.7237	1391.7231	0.45	613	-	624	0	---	K.AFAMTNQILVER.S
		1401.7115	1400.7042	1400.7082	-2.83	1248	-	1259	0	---	K.GNDVLVIECNLR.A
		1403.6190	1402.6117	1402.6122	-0.35	815	-	826	0	---	R.MCHPSVDGFTPR.L
		1408.7203	1407.7130	1407.7180	-3.55	613	-	624	0	---	K.AFAMTNQILVER.S + Oxidation (M)
		1419.6110	1418.6037	1418.6071	-2.40	815	-	826	0	---	R.MCHPSVDGFTPR.L + Oxidation (M)
		1476.6945	1475.6872	1475.6906	-2.28	776	-	787	1	---	R.WDLDRFHGTSSR.I
		1484.8657	1483.8584	1483.8623	-2.63	1361	-	1373	0	---	K.GILIGIQQSFRPR.F
		1556.8536	1555.8463	1555.8504	-2.65	220	-	233	1	---	K.VVAVDCGIKNNVIR.L
		No match to: 1045.5663, 1794.8148, 2211.1050
1065	Protein name	Specie	Swiss-Prot Acc. N°	MOWSE score	Coverage %	Queries matched	p-value	Theor. pI	Theor. Mw
	Carbamoyl-phosphatesynthase[ammonia],mitochondrial	Rattus norvegicus	CPSM_RAT	100	0.09	16	7.7e-007	6.33	165673
		Observed	Mr(expt)	Mr(calc)	ppm	Start		End	Miss	Ions	Peptide
		1007.5788	1006.5715	1006.5005	70.6	604	-	612	0	---	K.ETLMDLGTK.A
		1162.6971	1161.6898	1161.5931	83.3	1445	-	1453	0	---	K.FVHDNYVIR.R
		1162.6971	1161.6899	1161.5931	83.3	1445	-	1453	0	50	K.FVHDNYVIR.R
		1318.7803	1317.7730	1317.6942	59.8	1445	-	1454	1	---	K.FVHDNYVIRR.T
		1320.7028	1319.6955	1319.7271	-23.98	1349	-	1360	1	---	K.AMLSTGFKIPQK.G
		1320.7028	1319.6955	1319.7271	-23.95	1349	-	1360	1	---	K.AMLSTGFKIPQK.G
		1353.8032	1352.7959	1352.7160	59.0	317	-	328	0	---	R.GQNQPVLNITNR.Q
		1392.8073	1391.8000	1391.7231	55.3	613	-	624	0	---	K.AFAMTNQILVER.S
		1401.7899	1400.7826	1400.7082	53.1	1248	-	1259	0	---	K.GNDVLVIECNLR.A
		1403.6970	1402.6897	1402.6122	55.3	815	-	826	0	---	R.MCHPSVDGFTPR.L
		1475.8248	1474.8175	1474.7337	56.8	857	-	869	0	---	K.ALENNMSLDEIVK.L
		1476.7878	1475.7805	1475.6906	60.9	776	-	787	1	---	R.WDLDRFHGTSSR.I
		1484.9363	1483.9290	1483.8623	44.9	1361	-	1373	0	13	K.GILIGIQQSFRPR.F
		1484.9363	1483.9290	1483.8623	45.0	1361	-	1373	0	---	K.GILIGIQQSFRPR.F
		1493.8020	1492.7947	1492.7741	13.8	881	-	892	2	---	K.MRDILNMDKTLK.G+Oxidation(M)
		1556.9198	1555.9125	1555.8504	39.9	220	-	233	1	---	K.VVAVDCGIKNNVIR.L
		Nomatchto:1045.6741,1179.6981,1234.7657,1307.7622,1638.9171,1707.8156,1791.7698,1794.8568,1798.8571,2211.1050,2225.1174,2233.0789,2238.1040,2299.1838,2383.9211
1066	Protein name	Specie	Swiss-Prot Acc. N°	MOWSE score	Coverage %	Queries matched	p-value	Theor. pI	Theor. Mw
	Carbamoyl-phosphate synthase [ammonia], mitochondrial	Rattus norvegicus	CPSM_RAT	114	0.12	20	3e-008	6.33	165673
		Observed	Mr(expt)	Mr(calc)	ppm	Start		End	Miss	Ions	Peptide
		1007.6047	1006.5974	1006.5005	96.3	604	-	612	0	---	K.ETLMDLGTK.A
		1068.7428	1067.7355	1067.6815	50.6	229	-	237	1	---	K.NNVIRLLVK.R
		1148.7184	1147.7111	1147.6713	34.7	523	-	532	2	---	K.RGVLKEYGVK.V
		1222.7803	1221.7730	1221.6757	79.6	729	-	740	0	---	K.ATGYPLAFIAAK.I
		1306.7828	1305.7755	1305.6751	76.9	576	-	587	0	---	K.AADTIGYPVMIR.S
		1318.7990	1317.7917	1317.6942	74.0	1445	-	1454	1	---	K.FVHDNYVIRR.T
		1353.8174	1352.8101	1352.7160	69.5	317	-	328	0	---	R.GQNQPVLNITNR.Q
		1392.8247	1391.8174	1391.7231	67.8	613	-	624	0	---	K.AFAMTNQILVER.S
		1401.8086	1400.8013	1400.7082	66.5	1248	-	1259	0	---	K.GNDVLVIECNLR.A
		1403.7159	1402.7086	1402.6122	68.7	815	-	826	0	---	R.MCHPSVDGFTPR.L
		1408.8076	1407.8003	1407.7180	58.5	613	-	624	0	---	K.AFAMTNQILVER.S + Oxidation (M)
		1419.6984	1418.6911	1418.6071	59.2	815	-	826	0	---	R.MCHPSVDGFTPR.L + Oxidation (M)
		1434.8059	1433.7986	1433.6998	68.9	893	-	905	0	---	K.GLNSESVTEETLR.Q
		1476.7742	1475.7669	1475.6906	51.7	776	-	787	1	27	R.WDLDRFHGTSSR.I
		1476.7742	1475.7669	1475.6906	51.7	776	-	787	1	---	R.WDLDRFHGTSSR.I
		1484.9503	1483.9430	1483.8623	54.4	1361	-	1373	0	---	K.GILIGIQQSFRPR.F
		1484.9503	1483.9430	1483.8623	54.4	1361	-	1373	0	22	K.GILIGIQQSFRPR.F
		1556.9320	1555.9247	1555.8504	47.7	220	-	233	1	---	K.VVAVDCGIKNNVIR.L
		1711.0657	1710.0584	1710.0040	31.8	403	-	419	0	---	K.GTTITSVLPKPALVASR.V
		2083.1235	2082.1162	2082.1109	2.53	1151	-	1168	1	---	R.FLEEATRVSQEHPVVLTK.F
		No match to: 1045.6996, 1090.7150, 1162.7188, 1162.7188, 1794.8584, 1798.8571, 2211.1050, 2225.1101, 2233.0701, 2238.1033
1067	Protein name	Specie	Swiss-Prot Acc. N°	MOWSE score	Coverage %	Queries matched	p-value	Theor. pI	Theor. Mw
	Carbamoyl-phosphatesynthase[ammonia],mitochondrial	Rattus norvegicus	CPSM_RAT	159	0.12	20	9.6e-013	6.33	165673
		Observed	Mr(expt)	Mr(calc)	ppm	Start		End	Miss	Ions	Peptide
		1068.7537	1067.7464	1067.6815	60.8	229	-	237	1	---	K.NNVIRLLVK.R
		1148.7203	1147.7130	1147.6713	36.3	523	-	532	2	---	K.RGVLKEYGVK.V
		1222.7820	1221.7747	1221.6757	81.0	729	-	740	0	---	K.ATGYPLAFIAAK.I
		1306.7932	1305.7859	1305.6751	84.9	576	-	587	0	---	K.AADTIGYPVMIR.S
		1318.8046	1317.7973	1317.6942	78.3	1445	-	1454	1	---	K.FVHDNYVIRR.T
		1353.8251	1352.8178	1352.7160	75.2	317	-	328	0	66	R.GQNQPVLNITNR.Q
		1353.8251	1352.8178	1352.7160	75.2	317	-	328	0	---	R.GQNQPVLNITNR.Q
		1355.8260	1354.8187	1354.6881	96.4	804	-	814	1	---	R.TFEESFQKALR.M
		1392.8315	1391.8242	1391.7231	72.7	613	-	624	0	---	K.AFAMTNQILVER.S
		1401.8132	1400.8059	1400.7082	69.8	1248	-	1259	0	---	K.GNDVLVIECNLR.A
		1403.7181	1402.7108	1402.6122	70.3	815	-	826	0	---	R.MCHPSVDGFTPR.L
		1408.8137	1407.8064	1407.7180	62.8	613	-	624	0	---	K.AFAMTNQILVER.S+Oxidation(M)
		1419.7052	1418.6979	1418.6071	64.0	815	-	826	0	---	R.MCHPSVDGFTPR.L+Oxidation(M)
		1434.7994	1433.7921	1433.6998	64.4	893	-	905	0	---	K.GLNSESVTEETLR.Q
		1476.7830	1475.7757	1475.6906	57.7	776	-	787	1	35	R.WDLDRFHGTSSR.I
		1476.7830	1475.7757	1475.6906	57.7	776	-	787	1	---	R.WDLDRFHGTSSR.I
		1484.9563	1483.9490	1483.8623	58.4	1361	-	1373	0	---	K.GILIGIQQSFRPR.F
		1556.9353	1555.9280	1555.8504	49.9	220	-	233	1	---	K.VVAVDCGIKNNVIR.L
		1588.8828	1587.8755	1587.8045	44.7	1374	-	1387	0	---	R.FLGVAEQLHNEGFK.L
		1711.0660	1710.0587	1710.0040	32.0	403	-	419	0	---	K.GTTITSVLPKPALVASR.V
		Nomatchto:1007.6169,1045.7090,1090.7200,1162.7271,1162.7271,1459.8224,1794.8639,1798.8571,2211.1050,2225.1133,2233.0708,2238.1021
1068	Protein name	Specie	Swiss-Prot Acc. N°	MOWSE score	Coverage %	Queries matched	p-value	Theor. pI	Theor. Mw
	Carbamoyl-phosphatesynthase[ammonia],mitochondrial	Rattus norvegicus	CPSM_RAT	224	0.13	24	3e-019	6.33	165673
		Observed	Mr(expt)	Mr(calc)	ppm	Start		End	Miss	Ions	Peptide
		1007.5817	1006.5744	1006.5005	73.5	604	-	612	0	---	K.ETLMDLGTK.A
		1068.7166	1067.7093	1067.6815	26.1	229	-	237	1	---	K.NNVIRLLVK.R
		1090.6906	1089.6833	1089.5819	93.1	158	-	167	0	---	K.VPAIYGVDTR.M
		1148.6984	1147.6911	1147.6713	17.3	523	-	532	2	---	K.RGVLKEYGVK.V
		1162.6974	1161.6901	1161.5931	83.5	1445	-	1453	0	60	K.FVHDNYVIR.R
		1162.6974	1161.6901	1161.5931	83.5	1445	-	1453	0	---	K.FVHDNYVIR.R
		1222.7637	1221.7564	1221.6757	66.0	729	-	740	0	---	K.ATGYPLAFIAAK.I
		1230.7368	1229.7295	1229.6438	69.7	1075	-	1085	0	---	K.IMGTSPLQIDR.A
		1306.7681	1305.7608	1305.6751	65.7	576	-	587	0	---	K.AADTIGYPVMIR.S
		1318.7814	1317.7741	1317.6942	60.7	1445	-	1454	1	---	K.FVHDNYVIRR.T
		1353.8003	1352.7930	1352.7160	56.9	317	-	328	0	---	R.GQNQPVLNITNR.Q
		1392.8068	1391.7995	1391.7231	54.9	613	-	624	0	---	K.AFAMTNQILVER.S
		1401.7910	1400.7837	1400.7082	53.9	1248	-	1259	0	---	K.GNDVLVIECNLR.A
		1403.6962	1402.6889	1402.6122	54.7	815	-	826	0	---	R.MCHPSVDGFTPR.L
		1408.7992	1407.7919	1407.7180	52.5	613	-	624	0	---	K.AFAMTNQILVER.S+Oxidation(M)
		1419.6870	1418.6797	1418.6071	51.2	815	-	826	0	---	R.MCHPSVDGFTPR.L+Oxidation(M)
		1476.7648	1475.7575	1475.6906	45.3	776	-	787	1	35	R.WDLDRFHGTSSR.I
		1476.7648	1475.7575	1475.6906	45.4	776	-	787	1	---	R.WDLDRFHGTSSR.I
		1484.9376	1483.9303	1483.8623	45.8	1361	-	1373	0	---	K.GILIGIQQSFRPR.F
		1484.9376	1483.9303	1483.8623	45.8	1361	-	1373	0	39	K.GILIGIQQSFRPR.F
		1556.9187	1555.9114	1555.8504	39.2	220	-	233	1	---	K.VVAVDCGIKNNVIR.L
		1588.8740	1587.8667	1587.8045	39.2	1374	-	1387	0	---	R.FLGVAEQLHNEGFK.L
		1711.0518	1710.0445	1710.0040	23.7	403	-	419	0	---	K.GTTITSVLPKPALVASR.V
		2293.1533	2292.1460	2292.1750	-12.64	148	-	167	1	---	K.SLGQWLQEEKVPAIYGVDTR.M+Trp->Kynurenin(W)
		Nomatchto:1018.6436,1045.6710,1131.6469,1459.8021,1794.8525,1798.8571,2211.1050,2238.1101
1069	Protein name	Specie	Swiss-Prot Acc. N°	MOWSE score	Coverage %	Queries matched	p-value	Theor. pI	Theor. Mw
	Carbamoyl-phosphatesynthase[ammonia],mitochondrial	Rattus norvegicus	CPSM_RAT	240	0.19	28	7.7e-021	6.33	165673
		Observed	Mr(expt)	Mr(calc)	ppm	Start		End	Miss	Ions	Peptide
		1007.5989	1006.5916	1006.5005	90.5	604	-	612	0	---	K.ETLMDLGTK.A
		1068.7369	1067.7296	1067.6815	45.1	229	-	237	1	---	K.NNVIRLLVK.R
		1148.6860	1147.6787	1147.6713	6.45	523	-	532	2	---	K.RGVLKEYGVK.V
		1162.7141	1161.7068	1161.5931	97.9	1445	-	1453	0	---	K.FVHDNYVIR.R
		1162.7141	1161.7068	1161.5931	97.9	1445	-	1453	0	60	K.FVHDNYVIR.R
		1222.7793	1221.7720	1221.6757	78.8	729	-	740	0	---	K.ATGYPLAFIAAK.I
		1230.7521	1229.7448	1229.6438	82.2	1075	-	1085	0	---	K.IMGTSPLQIDR.A
		1241.7645	1240.7572	1240.6564	81.3	832	-	841	1	---	K.EWPANLDLRK.E
		1306.7820	1305.7747	1305.6751	76.3	576	-	587	0	---	K.AADTIGYPVMIR.S
		1318.7965	1317.7892	1317.6942	72.1	1445	-	1454	1	---	K.FVHDNYVIRR.T
		1353.8152	1352.8079	1352.7160	67.9	317	-	328	0	---	R.GQNQPVLNITNR.Q
		1392.8213	1391.8140	1391.7231	65.3	613	-	624	0	---	K.AFAMTNQILVER.S
		1401.8044	1400.7971	1400.7082	63.5	1248	-	1259	0	---	K.GNDVLVIECNLR.A
		1403.7106	1402.7033	1402.6122	65.0	815	-	826	0	---	R.MCHPSVDGFTPR.L
		1408.8102	1407.8029	1407.7180	60.3	613	-	624	0	---	K.AFAMTNQILVER.S+Oxidation(M)
		1419.6975	1418.6902	1418.6071	58.6	815	-	826	0	---	R.MCHPSVDGFTPR.L+Oxidation(M)
		1434.7937	1433.7864	1433.6998	60.4	893	-	905	0	---	K.GLNSESVTEETLR.Q
		1476.7771	1475.7698	1475.6906	53.7	776	-	787	1	---	R.WDLDRFHGTSSR.I
		1476.7771	1475.7698	1475.6906	53.7	776	-	787	1	49	R.WDLDRFHGTSSR.I
		1484.9482	1483.9409	1483.8623	53.0	1361	-	1373	0	---	K.GILIGIQQSFRPR.F
		1484.9482	1483.9410	1483.8623	53.0	1361	-	1373	0	40	K.GILIGIQQSFRPR.F
		1556.9304	1555.9231	1555.8504	46.7	220	-	233	1	---	K.VVAVDCGIKNNVIR.L
		1588.8784	1587.8711	1587.8045	41.9	1374	-	1387	0	---	R.FLGVAEQLHNEGFK.L
		1711.0642	1710.0569	1710.0040	31.0	403	-	419	0	---	K.GTTITSVLPKPALVASR.V
		1825.0211	1824.0138	1823.9716	23.2	827	-	841	2	---	R.LPMNKEWPANLDLRK.E
		2054.1294	2053.1221	2053.1102	5.79	215	-	233	2	---	K.GNPTKVVAVDCGIKNNVIR.L
		2115.0251	2114.0178	2114.0176	0.09	758	-	775	1	---	K.TSACFEPSLDYMVTKIPR.W
		2293.1577	2292.1504	2292.1750	-10.72	148	-	167	1	---	K.SLGQWLQEEKVPAIYGVDTR.M+Trp->Kynurenin(W)
		Nomatchto:1015.5912,1018.6614,1045.6930,1090.7085,1131.6628,1301.8566,1459.8073,1794.8619,1798.8571,2211.1050,2225.1091,2238.1372,2299.1643
1070	Protein name	Specie	Swiss-Prot Acc. N°	MOWSE score	Coverage %	Queries matched	p-value	Theor. pI	Theor. Mw
	Carbamoyl-phosphatesynthase[ammonia],mitochondrial	Rattus norvegicus	CPSM_RAT	194	0.13	23	3e-016	6.33	165673
		Observed	Mr(expt)	Mr(calc)	ppm	Start		End	Miss	Ions	Peptide
		1007.5965	1006.5892	1006.5005	88.2	604	-	612	0	---	K.ETLMDLGTK.A
		1068.7313	1067.7240	1067.6815	39.8	229	-	237	1	---	K.NNVIRLLVK.R
		1148.6890	1147.6817	1147.6713	9.06	523	-	532	2	---	K.RGVLKEYGVK.V
		1162.7119	1161.7046	1161.5931	96.0	1445	-	1453	0	---	K.FVHDNYVIR.R
		1162.7119	1161.7046	1161.5931	96.0	1445	-	1453	0	59	K.FVHDNYVIR.R
		1222.7797	1221.7724	1221.6757	79.1	729	-	740	0	---	K.ATGYPLAFIAAK.I
		1306.7772	1305.7699	1305.6751	72.6	576	-	587	0	---	K.AADTIGYPVMIR.S
		1318.7955	1317.7882	1317.6942	71.4	1445	-	1454	1	---	K.FVHDNYVIRR.T
		1353.8119	1352.8046	1352.7160	65.5	317	-	328	0	---	R.GQNQPVLNITNR.Q
		1392.8206	1391.8133	1391.7231	64.8	613	-	624	0	---	K.AFAMTNQILVER.S
		1401.8042	1400.7969	1400.7082	63.3	1248	-	1259	0	---	K.GNDVLVIECNLR.A
		1403.7079	1402.7006	1402.6122	63.0	815	-	826	0	---	R.MCHPSVDGFTPR.L
		1408.8060	1407.7987	1407.7180	57.3	613	-	624	0	---	K.AFAMTNQILVER.S+Oxidation(M)
		1419.7001	1418.6928	1418.6071	60.4	815	-	826	0	---	R.MCHPSVDGFTPR.L+Oxidation(M)
		1434.7946	1433.7873	1433.6998	61.1	893	-	905	0	---	K.GLNSESVTEETLR.Q
		1476.7766	1475.7693	1475.6906	53.4	776	-	787	1	---	R.WDLDRFHGTSSR.I
		1476.7766	1475.7693	1475.6906	53.4	776	-	787	1	23	R.WDLDRFHGTSSR.I
		1484.9465	1483.9392	1483.8623	51.8	1361	-	1373	0	---	K.GILIGIQQSFRPR.F
		1484.9465	1483.9393	1483.8623	51.8	1361	-	1373	0	25	K.GILIGIQQSFRPR.F
		1556.9299	1555.9226	1555.8504	46.4	220	-	233	1	---	K.VVAVDCGIKNNVIR.L
		1588.8807	1587.8734	1587.8045	43.4	1374	-	1387	0	---	R.FLGVAEQLHNEGFK.L
		1711.0648	1710.0575	1710.0040	31.3	403	-	419	0	---	K.GTTITSVLPKPALVASR.V
		2293.1514	2292.1441	2292.1750	-13.47	148	-	167	1	---	K.SLGQWLQEEKVPAIYGVDTR.M+Trp->Kynurenin(W)
		Nomatchto:1045.6881,1090.7041,1794.8643,1798.8571,2211.1050,2225.1094,2299.1775
1071	Protein name	Specie	Swiss-Prot Acc. N°	MOWSE score	Coverage %	Queries matched	p-value	Theor. pI	Theor. Mw
	Carbamoyl-phosphatesynthase[ammonia],mitochondrial	Rattus norvegicus	CPSM_RAT	295	0.16	28	2.4e-026	6.33	165673
		Observed	Mr(expt)	Mr(calc)	ppm	Start		End	Miss	Ions	Peptide
		1007.5802	1006.5729	1006.5005	72.0	604	-	612	0	---	K.ETLMDLGTK.A
		1068.7141	1067.7068	1067.6815	23.7	229	-	237	1	---	K.NNVIRLLVK.R
		1090.6881	1089.6808	1089.5819	90.8	158	-	167	0	---	K.VPAIYGVDTR.M
		1148.6689	1147.6616	1147.6713	-8.45	523	-	532	2	---	K.RGVLKEYGVK.V
		1162.6952	1161.6879	1161.5931	81.6	1445	-	1453	0	86	K.FVHDNYVIR.R
		1162.6952	1161.6879	1161.5931	81.6	1445	-	1453	0	---	K.FVHDNYVIR.R
		1222.7637	1221.7564	1221.6757	66.0	729	-	740	0	---	K.ATGYPLAFIAAK.I
		1230.7400	1229.7327	1229.6438	72.3	1075	-	1085	0	---	K.IMGTSPLQIDR.A
		1241.7490	1240.7417	1240.6564	68.8	832	-	841	1	---	K.EWPANLDLRK.E
		1306.7632	1305.7559	1305.6751	61.9	576	-	587	0	---	K.AADTIGYPVMIR.S
		1318.7821	1317.7748	1317.6942	61.2	1445	-	1454	1	---	K.FVHDNYVIRR.T
		1353.8018	1352.7945	1352.7160	58.0	317	-	328	0	---	R.GQNQPVLNITNR.Q
		1392.8085	1391.8012	1391.7231	56.1	613	-	624	0	---	K.AFAMTNQILVER.S
		1401.7906	1400.7833	1400.7082	53.6	1248	-	1259	0	---	K.GNDVLVIECNLR.A
		1403.6958	1402.6885	1402.6122	54.4	815	-	826	0	---	R.MCHPSVDGFTPR.L
		1408.7979	1407.7906	1407.7180	51.6	613	-	624	0	---	K.AFAMTNQILVER.S+Oxidation(M)
		1419.6885	1418.6812	1418.6071	52.2	815	-	826	0	---	R.MCHPSVDGFTPR.L+Oxidation(M)
		1434.7814	1433.7741	1433.6998	51.9	893	-	905	0	---	K.GLNSESVTEETLR.Q
		1476.7668	1475.7595	1475.6906	46.7	776	-	787	1	---	R.WDLDRFHGTSSR.I
		1476.7669	1475.7596	1475.6906	46.8	776	-	787	1	43	R.WDLDRFHGTSSR.I
		1484.9393	1483.9320	1483.8623	47.0	1361	-	1373	0	---	K.GILIGIQQSFRPR.F
		1484.9393	1483.9321	1483.8623	47.0	1361	-	1373	0	48	K.GILIGIQQSFRPR.F
		1556.9192	1555.9119	1555.8504	39.5	220	-	233	1	---	K.VVAVDCGIKNNVIR.L
		1588.8716	1587.8643	1587.8045	37.7	1374	-	1387	0	---	R.FLGVAEQLHNEGFK.L
		1607.8477	1606.8404	1606.7912	30.6	561	-	575	0	---	K.IAPSFAVESMEDALK.A
		1711.0590	1710.0517	1710.0040	27.9	403	-	419	0	---	K.GTTITSVLPKPALVASR.V
		1825.0153	1824.0080	1823.9716	20.0	827	-	841	2	---	R.LPMNKEWPANLDLRK.E
		2293.1570	2292.1497	2292.1750	-11.03	148	-	167	1	---	K.SLGQWLQEEKVPAIYGVDTR.M+Trp->Kynurenin(W)
		Nomatchto:1018.6429,1045.6715,1131.6433,1459.8035,1794.8580,1798.8571,2211.1050
1072	Protein name	Specie	Swiss-Prot Acc. N°	MOWSE score	Coverage %	Queries matched	p-value	Theor. pI	Theor. Mw
	Murinoglobulin-2	Rattus norvegicus	MUG2_RAT	204	0.05	8	3e-017	6.15	162855
		Observed	Mr(expt)	Mr(calc)	ppm	Start		End	Miss	Ions	Peptide
		1288.7592	1287.7519	1287.6605	71.0	580	-	591	0	---	R.VTASPQSLCGLR.A
		1380.8252	1379.8179	1379.7925	18.4	248	-	259	1	---	R.YTYGKPVLGRVK.V
		1529.7816	1528.7743	1528.7045	45.6	643	-	655	0	---	R.DTEELTYSVPYGR.E
		1529.7816	1528.7743	1528.7045	45.7	643	-	655	0	99	R.DTEELTYSVPYGR.E
		1622.9384	1621.9311	1621.8729	35.9	340	-	352	2	---	R.NKFLFLKADSHFR.H
		1657.9144	1656.9071	1656.8525	33.0	347	-	360	1	---	K.ADSHFRHGIPFFVK.V
		1784.9172	1783.9099	1783.8642	25.7	433	-	448	0	---	R.HAEAHHTAYAVYSLSK.S
		1784.9172	1783.9100	1783.8642	25.7	433	-	448	0	88	R.HAEAHHTAYAVYSLSK.S
		Nomatchto:1045.6816,1320.6678,1361.8590,1677.8447,1794.8563,1798.8571,1842.9124,2179.9360,2179.9360,2211.1050
1066	Protein name	Specie	Swiss-Prot Acc. N°	MOWSE score	Coverage %	Queries matched	p-value	Theor. pI	Theor. Mw
	Carbamoyl-phosphate synthase [ammonia], mitochondrial	Rattus norvegicus	CPSM_RAT	335	0.21	47	2.4e-030	6.33	165673
		Observed	Mr(expt)	Mr(calc)	ppm	Start		End	Miss	Ions	Peptide
		1007.4633	1006.4560	1006.4695	-13.36	1310	-	1317	0	---	K.APMFSWPR.L + Oxidation (HW)
		1011.4599	1010.4526	1010.4644	-11.64	1310	-	1317	0	---	K.APMFSWPR.L + Oxidation (M); Trp->Kynurenin (W)
		1015.4575	1014.4502	1014.4658	-15.37	804	-	811	0	---	R.TFEESFQK.A
		1018.5248	1017.5175	1017.5277	-10.01	794	-	803	0	---	K.SVGEVMAIGR.T
		1036.5253	1035.5180	1035.5237	-5.43	631	-	638	0	---	K.EIEYEVVR.D
		1068.6053	1067.5980	1067.6087	-10.02	1318	-	1326	1	---	R.LRDADPILR.C
		1090.5779	1089.5706	1089.5819	-10.31	158	-	167	0	---	K.VPAIYGVDTR.M
		1113.5531	1112.5458	1112.5614	-14.03	832	-	840	0	---	K.EWPANLDLR.K
		1148.5632	1147.5559	1147.5656	-8.39	920	-	929	0	---	K.CLGLTEAQTR.E
		1162.5891	1161.5818	1161.5931	-9.70	1445	-	1453	0	---	K.FVHDNYVIR.R
		1162.5891	1161.5818	1161.5931	-9.69	1445	-	1453	0	82	K.FVHDNYVIR.R
		1222.6619	1221.6546	1221.6757	-17.28	729	-	740	0	---	K.ATGYPLAFIAAK.I
		1230.6346	1229.6273	1229.6438	-13.40	1075	-	1085	0	---	K.IMGTSPLQIDR.A
		1236.6774	1235.6701	1235.6622	6.39	16	-	27	1	---	K.SGFGLANVTSKR.Q
		1241.6465	1240.6392	1240.6564	-13.83	832	-	841	1	---	K.EWPANLDLRK.E
		1245.6406	1244.6333	1244.6513	-14.45	832	-	841	1	---	K.EWPANLDLRK.E + Trp->Kynurenin (W)
		1306.6678	1305.6605	1305.6751	-11.16	576	-	587	0	---	K.AADTIGYPVMIR.S
		1318.6857	1317.6784	1317.6942	-11.99	1445	-	1454	1	51	K.FVHDNYVIRR.T
		1318.6857	1317.6784	1317.6942	-11.97	1445	-	1454	1	---	K.FVHDNYVIRR.T
		1322.6652	1321.6579	1321.6700	-9.15	576	-	587	0	---	K.AADTIGYPVMIR.S + Oxidation (M)
		1353.7076	1352.7003	1352.7160	-11.62	317	-	328	0	---	R.GQNQPVLNITNR.Q
		1355.7101	1354.7028	1354.6881	10.9	804	-	814	1	---	R.TFEESFQKALR.M
		1392.7167	1391.7094	1391.7231	-9.83	613	-	624	0	---	K.AFAMTNQILVER.S
		1401.7029	1400.6956	1400.7082	-8.97	1248	-	1259	0	---	K.GNDVLVIECNLR.A
		1403.6069	1402.5996	1402.6122	-8.98	815	-	826	0	---	R.MCHPSVDGFTPR.L
		1403.6069	1402.5997	1402.6122	-8.95	815	-	826	0	41	R.MCHPSVDGFTPR.L
		1408.7103	1407.7030	1407.7180	-10.65	613	-	624	0	---	K.AFAMTNQILVER.S + Oxidation (M)
		1417.7557	1416.7484	1416.7375	7.74	27	-	37	1	---	K.RQWDFSRPGIR.L
		1419.5979	1418.5906	1418.6071	-11.64	815	-	826	0	---	R.MCHPSVDGFTPR.L + Oxidation (M)
		1434.6940	1433.6867	1433.6998	-9.11	893	-	905	0	---	K.GLNSESVTEETLR.Q
		1476.6818	1475.6745	1475.6906	-10.88	776	-	787	1	---	R.WDLDRFHGTSSR.I
		1480.6830	1479.6757	1479.6855	-6.61	776	-	787	1	---	R.WDLDRFHGTSSR.I + Trp->Kynurenin (W)
		1484.8529	1483.8456	1483.8623	-11.25	1361	-	1373	0	---	K.GILIGIQQSFRPR.F
		1492.6793	1491.6720	1491.6855	-9.03	776	-	787	1	---	R.WDLDRFHGTSSR.I + Oxidation (HW)
		1556.8436	1555.8363	1555.8504	-9.08	220	-	233	1	---	K.VVAVDCGIKNNVIR.L
		1577.8032	1576.7959	1576.8096	-8.70	548	-	560	1	---	R.QLFSDKLNEINEK.I
		1588.7958	1587.7885	1587.8045	-10.08	1374	-	1387	0	---	R.FLGVAEQLHNEGFK.L
		1607.7788	1606.7715	1606.7872	-9.78	533	-	547	0	---	K.VLGTSVESIMATEDR.Q
		1694.8602	1693.8529	1693.8675	-8.62	625	-	638	1	---	R.SVTGWKEIEYEVVR.D
		1698.8580	1697.8507	1697.8624	-6.90	625	-	638	1	---	R.SVTGWKEIEYEVVR.D + Trp->Kynurenin (W)
		1701.8461	1700.8388	1700.8515	-7.48	1075	-	1089	1	---	K.IMGTSPLQIDRAEDR.S
		1710.9965	1709.9892	1710.0040	-8.62	403	-	419	0	---	K.GTTITSVLPKPALVASR.V
		1717.8457	1716.8384	1716.8465	-4.68	1075	-	1089	1	---	K.IMGTSPLQIDRAEDR.S + Oxidation (M)
		1824.9537	1823.9464	1823.9716	-13.79	827	-	841	2	---	R.LPMNKEWPANLDLRK.E
		1840.9640	1839.9567	1839.9665	-5.31	827	-	841	2	---	R.LPMNKEWPANLDLRK.E + Oxidation (HW)
		1844.9585	1843.9512	1843.9614	-5.52	827	-	841	2	---	R.LPMNKEWPANLDLRK.E + Oxidation (M); Trp->Kynurenin (W)
		2293.1533	2292.1460	2292.1750	-12.64	148	-	167	1	---	K.SLGQWLQEEKVPAIYGVDTR.M + Trp->Kynurenin (W)
		No match to: 1045.5547, 1131.5350, 1223.6541, 1258.6635, 1301.7311, 1344.7081, 1458.7588, 1459.7102, 1467.9089, 1794.8015, 2211.1050, 2225.1147
1074	Protein name	Specie	Swiss-Prot Acc. N°	MOWSE score	Coverage %	Queries matched	p-value	Theor. pI	Theor. Mw
	Carbamoyl-phosphatesynthase[ammonia],mitochondrial	Rattus norvegicus	CPSM_RAT	396	0.29	56	1.9e-036	6.33	165673
		Observed	Mr(expt)	Mr(calc)	ppm	Start		End	Miss	Ions	Peptide
		1007.4722	1006.4649	1006.4695	-4.51	1310	-	1317	0	---	K.APMFSWPR.L+Oxidation(HW)
		1011.4654	1010.4581	1010.4644	-6.20	1310	-	1317	0	---	K.APMFSWPR.L+Oxidation(M);Trp->Kynurenin(W)
		1015.4719	1014.4646	1014.4658	-1.18	804	-	811	0	---	R.TFEESFQK.A
		1018.5312	1017.5239	1017.5277	-3.72	794	-	803	0	---	K.SVGEVMAIGR.T
		1023.4654	1022.4581	1022.4644	-6.11	1310	-	1317	0	---	K.APMFSWPR.L+Dioxidation(W)
		1068.6132	1067.6059	1067.6087	-2.62	1318	-	1326	1	---	R.LRDADPILR.C
		1090.5844	1089.5771	1089.5819	-4.35	158	-	167	0	---	K.VPAIYGVDTR.M
		1113.5625	1112.5552	1112.5614	-5.58	832	-	840	0	---	K.EWPANLDLR.K
		1148.5713	1147.5640	1147.5656	-1.33	920	-	929	0	---	K.CLGLTEAQTR.E
		1162.5973	1161.5900	1161.5931	-2.65	1445	-	1453	0	76	K.FVHDNYVIR.R
		1162.5973	1161.5900	1161.5931	-2.64	1445	-	1453	0	---	K.FVHDNYVIR.R
		1222.6683	1221.6610	1221.6757	-12.04	729	-	740	0	---	K.ATGYPLAFIAAK.I
		1230.6464	1229.6391	1229.6438	-3.80	1075	-	1085	0	---	K.IMGTSPLQIDR.A
		1241.6538	1240.6465	1240.6564	-7.95	832	-	841	1	---	K.EWPANLDLRK.E
		1245.6543	1244.6470	1244.6513	-3.44	832	-	841	1	---	K.EWPANLDLRK.E+Trp->Kynurenin(W)
		1246.6466	1245.6393	1245.6387	0.49	1075	-	1085	0	---	K.IMGTSPLQIDR.A+Oxidation(M)
		1298.6561	1297.6488	1297.6554	-5.05	1030	-	1039	0	---	K.LYFEELSLER.I
		1306.6785	1305.6712	1305.6751	-2.96	576	-	587	0	---	K.AADTIGYPVMIR.S
		1318.6956	1317.6883	1317.6942	-4.46	1445	-	1454	1	---	K.FVHDNYVIRR.T
		1322.6740	1321.6667	1321.6700	-2.49	576	-	587	0	---	K.AADTIGYPVMIR.S+Oxidation(M)
		1353.7185	1352.7112	1352.7160	-3.57	317	-	328	0	---	R.GQNQPVLNITNR.Q
		1392.7278	1391.7205	1391.7231	-1.85	613	-	624	0	---	K.AFAMTNQILVER.S
		1401.7130	1400.7057	1400.7082	-1.76	1248	-	1259	0	---	K.GNDVLVIECNLR.A
		1403.6165	1402.6092	1402.6122	-2.13	815	-	826	0	---	R.MCHPSVDGFTPR.L
		1408.7194	1407.7121	1407.7180	-4.19	613	-	624	0	---	K.AFAMTNQILVER.S+Oxidation(M)
		1413.7706	1412.7633	1412.7704	-4.99	870	-	880	1	---	K.LTSIDKWFLYK.M
		1417.7651	1416.7578	1416.7653	-5.27	870	-	880	1	---	K.LTSIDKWFLYK.M+Trp->Kynurenin(W)
		1419.6090	1418.6017	1418.6071	-3.81	815	-	826	0	---	R.MCHPSVDGFTPR.L+Oxidation(M)
		1434.7079	1433.7006	1433.6998	0.59	893	-	905	0	---	K.GLNSESVTEETLR.Q
		1476.6926	1475.6853	1475.6906	-3.56	776	-	787	1	---	R.WDLDRFHGTSSR.I
		1476.6926	1475.6854	1475.6906	-3.54	776	-	787	1	45	R.WDLDRFHGTSSR.I
		1484.8657	1483.8584	1483.8623	-2.63	1361	-	1373	0	---	K.GILIGIQQSFRPR.F
		1484.8657	1483.8584	1483.8623	-2.61	1361	-	1373	0	68	K.GILIGIQQSFRPR.F
		1492.6904	1491.6831	1491.6855	-1.59	776	-	787	1	---	R.WDLDRFHGTSSR.I+Oxidation(HW)
		1556.8542	1555.8469	1555.8504	-2.27	220	-	233	1	---	K.VVAVDCGIKNNVIR.L
		1577.8096	1576.8023	1576.8096	-4.64	548	-	560	1	---	R.QLFSDKLNEINEK.I
		1588.8070	1587.7997	1587.8045	-3.03	1374	-	1387	0	---	R.FLGVAEQLHNEGFK.L
		1607.7903	1606.7830	1606.7872	-2.62	533	-	547	0	---	K.VLGTSVESIMATEDR.Q
		1637.9037	1636.8964	1636.8977	-0.79	1233	-	1247	0	---	K.AFAISGPFNVQFLVK.G
		1694.8702	1693.8629	1693.8675	-2.72	625	-	638	1	---	R.SVTGWKEIEYEVVR.D
		1696.8734	1695.8661	1695.8766	-6.19	827	-	840	1	---	R.LPMNKEWPANLDLR.K
		1698.8728	1697.8655	1697.8624	1.82	625	-	638	1	---	R.SVTGWKEIEYEVVR.D+Trp->Kynurenin(W)
		1701.8579	1700.8506	1700.8515	-0.54	1075	-	1089	1	---	K.IMGTSPLQIDRAEDR.S
		1711.0061	1709.9988	1710.0040	-3.01	403	-	419	0	---	K.GTTITSVLPKPALVASR.V
		1717.8619	1716.8546	1716.8465	4.75	1075	-	1089	1	---	K.IMGTSPLQIDRAEDR.S+Oxidation(M)
		1726.9014	1725.8941	1725.8897	2.56	1429	-	1444	0	---	R.DGSIDLVINLPNNNTK.F
		1777.9601	1776.9528	1776.9622	-5.26	1455	-	1471	0	---	R.TAVDSGIALLTNFQVTK.L
		1824.9736	1823.9663	1823.9716	-2.88	827	-	841	2	---	R.LPMNKEWPANLDLRK.E
		1840.9697	1839.9624	1839.9665	-2.21	827	-	841	2	---	R.LPMNKEWPANLDLRK.E+Oxidation(HW)
		1844.9713	1843.9640	1843.9614	1.42	827	-	841	2	---	R.LPMNKEWPANLDLRK.E+Oxidation(M);Trp->Kynurenin(W)
		1951.1609	1950.1536	1950.1527	0.48	1357	-	1373	1	---	K.IPQKGILIGIQQSFRPR.F
		2034.1274	2033.1201	2033.1197	0.21	1292	-	1309	0	---	K.HLPTLEQPIIPSDYVAIK.A
		2109.1685	2108.1612	2108.1589	1.09	1426	-	1444	1	---	K.LIRDGSIDLVINLPNNNTK.F
		2168.1069	2167.0996	2167.1055	-2.73	91	-	112	0	---	K.GQILTMANPIIGNGGAPDTTAR.D
		2293.1741	2292.1668	2292.1750	-3.57	148	-	167	1	---	K.SLGQWLQEEKVPAIYGVDTR.M+Trp->Kynurenin(W)
		2771.5159	2770.5086	2770.5229	-5.14	281	-	307	2	---	K.ILESDRKEPLFGISTGNIITGLAAGAK.S
		Nomatchto:1045.5670,1131.5461,1223.6621,1258.6748,1344.7241,1458.7878,1459.7131,1467.9298,1794.8137,2211.1050
1075	Protein name	Specie	Swiss-Prot Acc. N°	MOWSE score	Coverage %	Queries matched	p-value	Theor. pI	Theor. Mw
	Carbamoyl-phosphatesynthase[ammonia],mitochondrial	Rattus norvegicus	CPSM_RAT	214	0.27	46	3e-018	6.33	165673
		Observed	Mr(expt)	Mr(calc)	ppm	Start		End	Miss	Ions	Peptide
		1068.7544	1067.7471	1067.6815	61.5	229	-	237	1	---	K.NNVIRLLVK.R
		1148.7017	1147.6944	1147.6713	20.1	523	-	532	2	---	K.RGVLKEYGVK.V
		1221.7489	1220.7416	1220.6652	62.6	1090	-	1100	0	---	R.SIFSAVLDELK.V
		1222.7854	1221.7781	1221.6757	83.8	729	-	740	0	---	K.ATGYPLAFIAAK.I
		1230.7668	1229.7595	1229.6438	94.1	1075	-	1085	0	---	K.IMGTSPLQIDR.A
		1241.7780	1240.7707	1240.6564	92.2	832	-	841	1	---	K.EWPANLDLRK.E
		1245.7716	1244.7643	1244.6513	90.8	832	-	841	1	---	K.EWPANLDLRK.E+Trp->Kynurenin(W)
		1298.7681	1297.7608	1297.6554	81.3	1030	-	1039	0	---	K.LYFEELSLER.I
		1306.7889	1305.7816	1305.6751	81.6	576	-	587	0	---	K.AADTIGYPVMIR.S
		1318.8031	1317.7958	1317.6942	77.1	1445	-	1454	1	---	K.FVHDNYVIRR.T
		1322.7852	1321.7779	1321.6700	81.6	576	-	587	0	---	K.AADTIGYPVMIR.S+Oxidation(M)
		1353.8275	1352.8202	1352.7160	77.0	317	-	328	0	---	R.GQNQPVLNITNR.Q
		1355.8297	1354.8224	1354.6881	99.2	804	-	814	1	---	R.TFEESFQKALR.M
		1392.8286	1391.8213	1391.7231	70.6	613	-	624	0	---	K.AFAMTNQILVER.S
		1401.8148	1400.8075	1400.7082	70.9	1248	-	1259	0	---	K.GNDVLVIECNLR.A
		1403.7164	1402.7091	1402.6122	69.1	815	-	826	0	---	R.MCHPSVDGFTPR.L
		1408.8184	1407.8111	1407.7180	66.1	613	-	624	0	---	K.AFAMTNQILVER.S+Oxidation(M)
		1413.8660	1412.8587	1412.7704	62.5	870	-	880	1	---	K.LTSIDKWFLYK.M
		1417.8604	1416.8531	1416.7653	62.0	870	-	880	1	---	K.LTSIDKWFLYK.M+Trp->Kynurenin(W)
		1419.7057	1418.6984	1418.6071	64.4	815	-	826	0	---	R.MCHPSVDGFTPR.L+Oxidation(M)
		1429.8462	1428.8389	1428.7653	51.5	870	-	880	1	---	K.LTSIDKWFLYK.M+Oxidation(HW)
		1434.8047	1433.7974	1433.6998	68.1	893	-	905	0	---	K.GLNSESVTEETLR.Q
		1476.7813	1475.7740	1475.6906	56.5	776	-	787	1	42	R.WDLDRFHGTSSR.I
		1476.7813	1475.7740	1475.6906	56.5	776	-	787	1	---	R.WDLDRFHGTSSR.I
		1480.7821	1479.7748	1479.6855	60.4	776	-	787	1	---	R.WDLDRFHGTSSR.I+Trp->Kynurenin(W)
		1484.9548	1483.9475	1483.8623	57.4	1361	-	1373	0	---	K.GILIGIQQSFRPR.F
		1484.9548	1483.9476	1483.8623	57.4	1361	-	1373	0	60	K.GILIGIQQSFRPR.F
		1492.7782	1491.7709	1491.6855	57.3	776	-	787	1	---	R.WDLDRFHGTSSR.I+Oxidation(HW)
		1556.9363	1555.9290	1555.8504	50.5	220	-	233	1	---	K.VVAVDCGIKNNVIR.L
		1577.8879	1576.8806	1576.8096	45.0	548	-	560	1	---	R.QLFSDKLNEINEK.I
		1588.8826	1587.8753	1587.8045	44.6	1374	-	1387	0	---	R.FLGVAEQLHNEGFK.L
		1607.8647	1606.8574	1606.7912	41.2	561	-	575	0	---	K.IAPSFAVESMEDALK.A
		1623.8574	1622.8501	1622.7861	39.4	561	-	575	0	---	K.IAPSFAVESMEDALK.A+Oxidation(M)
		1694.9374	1693.9301	1693.8675	37.0	625	-	638	1	---	R.SVTGWKEIEYEVVR.D
		1701.9208	1700.9135	1700.8515	36.4	1075	-	1089	1	---	K.IMGTSPLQIDRAEDR.S
		1711.0736	1710.0663	1710.0040	36.5	403	-	419	0	---	K.GTTITSVLPKPALVASR.V
		1726.9490	1725.9417	1725.8897	30.1	1429	-	1444	0	---	R.DGSIDLVINLPNNNTK.F
		1825.0186	1824.0113	1823.9716	21.8	827	-	841	2	---	R.LPMNKEWPANLDLRK.E
		1845.0144	1844.0071	1843.9614	24.8	827	-	841	2	---	R.LPMNKEWPANLDLRK.E+Oxidation(M);Trp->Kynurenin(W)
		1951.1854	1950.1781	1950.1527	13.0	1357	-	1373	1	---	K.IPQKGILIGIQQSFRPR.F
		2034.1461	2033.1388	2033.1197	9.40	1292	-	1309	0	---	K.HLPTLEQPIIPSDYVAIK.A
		2109.1702	2108.1629	2108.1589	1.89	1426	-	1444	1	---	K.LIRDGSIDLVINLPNNNTK.F
		2168.1050	2167.0977	2167.1055	-3.61	91	-	112	0	---	K.GQILTMANPIIGNGGAPDTTAR.D
		2253.2969	2252.2896	2252.3104	-9.21	403	-	424	1	---	K.GTTITSVLPKPALVASRVEVSK.V
		2293.1560	2292.1487	2292.1750	-11.46	148	-	167	1	---	K.SLGQWLQEEKVPAIYGVDTR.M+Trp->Kynurenin(W)
		2771.4160	2770.4087	2770.5229	-41.20	281	-	307	2	---	K.ILESDRKEPLFGISTGNIITGLAAGAK.S
		Nomatchto:1007.6131,1011.6062,1015.6112,1018.6769,1036.6683,1045.7091,1090.7185,1113.6974,1131.6733,1162.7238,1162.7238,1223.7805,1258.7926,1301.8474,1344.8330,1458.8682,1459.8217,1468.0243,1559.9304,1794.8607,2211.1050,2299.1726
1076	Protein name	Specie	Swiss-Prot Acc. N°	MOWSE score	Coverage %	Queries matched	p-value	Theor. pI	Theor. Mw
	Carbamoyl-phosphatesynthase[ammonia],mitochondrial	Rattus norvegicus	CPSM_RAT	417	0.36	57	1.5e-038	6.33	165673
		Observed	Mr(expt)	Mr(calc)	ppm	Start		End	Miss	Ions	Peptide
		1007.4700	1006.4627	1006.4695	-6.70	1310	-	1317	0	---	K.APMFSWPR.L+Oxidation(HW)
		1011.4626	1010.4553	1010.4644	-8.97	1310	-	1317	0	---	K.APMFSWPR.L+Oxidation(M);Trp->Kynurenin(W)
		1018.5308	1017.5235	1017.5277	-4.11	794	-	803	0	---	K.SVGEVMAIGR.T
		1036.5264	1035.5191	1035.5237	-4.37	631	-	638	0	---	K.EIEYEVVR.D
		1068.6079	1067.6006	1067.6087	-7.58	1318	-	1326	1	---	R.LRDADPILR.C
		1090.5812	1089.5739	1089.5819	-7.29	158	-	167	0	---	K.VPAIYGVDTR.M
		1113.5588	1112.5515	1112.5614	-8.91	832	-	840	0	---	K.EWPANLDLR.K
		1148.5673	1147.5600	1147.5656	-4.82	920	-	929	0	---	K.CLGLTEAQTR.E
		1162.5953	1161.5880	1161.5931	-4.36	1445	-	1453	0	---	K.FVHDNYVIR.R
		1162.5953	1161.5881	1161.5931	-4.33	1445	-	1453	0	79	K.FVHDNYVIR.R
		1221.6460	1220.6387	1220.6652	-21.72	1090	-	1100	0	---	R.SIFSAVLDELK.V
		1222.6619	1221.6546	1221.6757	-17.28	729	-	740	0	---	K.ATGYPLAFIAAK.I
		1230.6416	1229.6343	1229.6438	-7.71	1075	-	1085	0	---	K.IMGTSPLQIDR.A
		1241.6519	1240.6446	1240.6564	-9.48	832	-	841	1	---	K.EWPANLDLRK.E
		1245.6501	1244.6428	1244.6513	-6.81	832	-	841	1	---	K.EWPANLDLRK.E+Trp->Kynurenin(W)
		1298.6532	1297.6459	1297.6554	-7.29	1030	-	1039	0	---	K.LYFEELSLER.I
		1306.6729	1305.6656	1305.6751	-7.25	576	-	587	0	---	K.AADTIGYPVMIR.S
		1318.6907	1317.6834	1317.6942	-8.18	1445	-	1454	1	---	K.FVHDNYVIRR.T
		1322.6670	1321.6597	1321.6700	-7.78	576	-	587	0	---	K.AADTIGYPVMIR.S+Oxidation(M)
		1353.7145	1352.7072	1352.7160	-6.52	317	-	328	0	---	R.GQNQPVLNITNR.Q
		1392.7238	1391.7165	1391.7231	-4.72	613	-	624	0	---	K.AFAMTNQILVER.S
		1401.7076	1400.7003	1400.7082	-5.62	1248	-	1259	0	---	K.GNDVLVIECNLR.A
		1403.6134	1402.6061	1402.6122	-4.34	815	-	826	0	---	R.MCHPSVDGFTPR.L
		1408.7139	1407.7066	1407.7180	-8.09	613	-	624	0	---	K.AFAMTNQILVER.S+Oxidation(M)
		1413.7683	1412.7610	1412.7704	-6.62	870	-	880	1	---	K.LTSIDKWFLYK.M
		1417.7606	1416.7533	1416.7653	-8.45	870	-	880	1	---	K.LTSIDKWFLYK.M+Trp->Kynurenin(W)
		1419.6040	1418.5967	1418.6071	-7.34	815	-	826	0	---	R.MCHPSVDGFTPR.L+Oxidation(M)
		1434.7001	1433.6928	1433.6998	-4.85	893	-	905	0	---	K.GLNSESVTEETLR.Q
		1476.6879	1475.6806	1475.6906	-6.77	776	-	787	1	44	R.WDLDRFHGTSSR.I
		1476.6879	1475.6806	1475.6906	-6.75	776	-	787	1	---	R.WDLDRFHGTSSR.I
		1484.8602	1483.8529	1483.8623	-6.33	1361	-	1373	0	---	K.GILIGIQQSFRPR.F
		1484.8602	1483.8530	1483.8623	-6.31	1361	-	1373	0	69	K.GILIGIQQSFRPR.F
		1556.8491	1555.8418	1555.8504	-5.54	220	-	233	1	---	K.VVAVDCGIKNNVIR.L
		1577.8036	1576.7963	1576.8096	-8.45	548	-	560	1	---	R.QLFSDKLNEINEK.I
		1588.8007	1587.7934	1587.8045	-7.00	1374	-	1387	0	---	R.FLGVAEQLHNEGFK.L
		1607.7849	1606.7776	1606.7872	-5.98	533	-	547	0	---	K.VLGTSVESIMATEDR.Q
		1637.8943	1636.8870	1636.8977	-6.53	1233	-	1247	0	---	K.AFAISGPFNVQFLVK.G
		1694.8693	1693.8620	1693.8675	-3.25	625	-	638	1	---	R.SVTGWKEIEYEVVR.D
		1701.8534	1700.8461	1700.8515	-3.19	1075	-	1089	1	---	K.IMGTSPLQIDRAEDR.S
		1711.0018	1709.9945	1710.0040	-5.52	403	-	419	0	---	K.GTTITSVLPKPALVASR.V
		1726.8855	1725.8782	1725.8897	-6.65	1429	-	1444	0	---	R.DGSIDLVINLPNNNTK.F
		1777.9609	1776.9536	1776.9622	-4.81	1455	-	1471	0	---	R.TAVDSGIALLTNFQVTK.L
		1824.9684	1823.9611	1823.9716	-5.73	827	-	841	2	---	R.LPMNKEWPANLDLRK.E
		1844.9608	1843.9535	1843.9614	-4.28	827	-	841	2	---	R.LPMNKEWPANLDLRK.E+Oxidation(M);Trp->Kynurenin(W)
		1934.0588	1933.0515	1933.0633	-6.08	1454	-	1471	1	---	R.RTAVDSGIALLTNFQVTK.L
		1951.1511	1950.1438	1950.1527	-4.54	1357	-	1373	1	---	K.IPQKGILIGIQQSFRPR.F
		2034.1219	2033.1146	2033.1197	-2.50	1292	-	1309	0	---	K.HLPTLEQPIIPSDYVAIK.A
		2109.1531	2108.1458	2108.1589	-6.22	1426	-	1444	1	---	K.LIRDGSIDLVINLPNNNTK.F
		2168.1016	2167.0943	2167.1055	-5.18	91	-	112	0	---	K.GQILTMANPIIGNGGAPDTTAR.D
		2184.1030	2183.0957	2183.1005	-2.17	91	-	112	0	---	K.GQILTMANPIIGNGGAPDTTAR.D+Oxidation(M)
		2289.1748	2288.1675	2288.1801	-5.49	148	-	167	1	---	K.SLGQWLQEEKVPAIYGVDTR.M
		2293.1682	2292.1609	2292.1750	-6.14	148	-	167	1	---	K.SLGQWLQEEKVPAIYGVDTR.M+Trp->Kynurenin(W)
		2318.1846	2317.1773	2317.1855	-3.53	128	-	147	0	---	K.VAGLLVLNYSHDYNHWLATK.S+Trp->Kynurenin(W)
		2415.0669	2414.0596	2414.0705	-4.50	1327	-	1348	0	---	R.CEMASTGEVACFGEGIHTAFLK.A
		2553.3018	2552.2945	2552.3122	-6.94	425	-	450	0	---	K.VLILGSGGLSIGQAGEFDYSGSQAVK.A
		2646.3232	2645.3159	2645.3305	-5.52	498	-	522	0	---	K.AERPDGLILGMGGQTALNCGVELFK.R
		2771.5146	2770.5073	2770.5229	-5.61	281	-	307	2	---	K.ILESDRKEPLFGISTGNIITGLAAGAK.S
		Nomatchto:1131.5383,1223.6553,1258.6720,1301.7437,1344.7177,1442.9139,1458.7827,1459.7220,1467.9316,1559.8269,2211.1050
1077	Protein name	Specie	Swiss-Prot Acc. N°	MOWSE score	Coverage %	Queries matched	p-value	Theor. pI	Theor. Mw
	Pyruvatecarboxylase,mitochondrial	Rattus norvegicus	PYC_RAT	192	0.11	14	4.8e-016	6.34	130436
		Observed	Mr(expt)	Mr(calc)	ppm	Start		End	Miss	Ions	Peptide
		1100.6031	1099.5958	1099.6026	-6.16	138	-	147	0	---	R.FIGPSPEVVR.K
		1170.5391	1169.5318	1169.5328	-0.83	618	-	625	0	---	R.FLYECPWR.R
		1350.7092	1349.7019	1349.7092	-5.38	1075	-	1085	0	---	R.QVFFELNGQLR.S
		1350.7092	1349.7020	1349.7092	-5.36	1075	-	1085	0	30	R.QVFFELNGQLR.S
		1363.6709	1362.6636	1362.6667	-2.24	1044	-	1054	0	---	K.IAEEFEVELER.G
		1408.6249	1407.6176	1407.6201	-1.77	125	-	137	0	---	R.ADFAQACQDAGVR.F
		1510.8252	1509.8179	1509.8263	-5.55	356	-	368	1	---	R.SLPDLGLRQENIR.I
		1521.6587	1520.6514	1520.6572	-3.80	831	-	842	0	55	R.VFDYSEYWEGAR.G
		1521.6587	1520.6514	1520.6572	-3.80	831	-	842	0	---	R.VFDYSEYWEGAR.G
		1547.7354	1546.7281	1546.7263	1.18	929	-	942	0	---	R.AEAEAQAEELSFPR.S
		1551.7799	1550.7726	1550.7841	-7.43	386	-	398	1	---	R.SFQPDTGRIEVFR.S
		1658.9182	1657.9109	1657.9151	-2.55	274	-	288	0	---	K.VVEIAPATHLDPQLR.S
		1767.8092	1766.8019	1766.8111	-5.20	206	-	219	0	---	R.VVHSYEELEENYTR.A
		1767.8092	1766.8019	1766.8111	-5.20	206	-	219	0	35	R.VVHSYEELEENYTR.A
		Nomatchto:1045.5690,1794.8104,2211.1050
1078	Protein name	Specie	Swiss-Prot Acc. N°	MOWSE score	Coverage %	Queries matched	p-value	Theor. pI	Theor. Mw
	Carbamoyl-phosphatesynthase[ammonia],mitochondrial	Rattus norvegicus	CPSM_RAT	106	0.03	9	1.9e-007	6.33	165673
		Observed	Mr(expt)	Mr(calc)	ppm	Start		End	Miss	Ions	Peptide
		1162.7069	1161.6996	1161.5931	91.7	1445	-	1453	0	---	K.FVHDNYVIR.R
		1162.7069	1161.6996	1161.5931	91.7	1445	-	1453	0	50	K.FVHDNYVIR.R
		1318.7887	1317.7814	1317.6942	66.2	1445	-	1454	1	---	K.FVHDNYVIRR.T
		1392.8116	1391.8043	1391.7231	58.4	613	-	624	0	---	K.AFAMTNQILVER.S
		1392.8117	1391.8044	1391.7231	58.4	613	-	624	0	26	K.AFAMTNQILVER.S
		1403.7057	1402.6984	1402.6122	61.5	815	-	826	0	---	R.MCHPSVDGFTPR.L
		1476.7721	1475.7648	1475.6906	50.3	776	-	787	1	8	R.WDLDRFHGTSSR.I
		1476.7721	1475.7648	1475.6906	50.3	776	-	787	1	---	R.WDLDRFHGTSSR.I
		1484.9398	1483.9325	1483.8623	47.3	1361	-	1373	0	---	K.GILIGIQQSFRPR.F
		Nomatchto:1045.6862,1794.8553,1798.8571,2211.1050,2225.1182,2238.0991
1079	Protein name	Specie	Swiss-Prot Acc. N°	MOWSE score	Coverage %	Queries matched	p-value	Theor. pI	Theor. Mw
	Pyruvate carboxylase, mitochondrial	Rattus norvegicus	PYC_RAT	402	0.22	30	4.8e-037	6.34	0.22
		Observed	Mr(expt)	Mr(calc)	ppm	Start		End	Miss	Ions	Peptide
		1091.5029	1090.4956	1090.5012	-5.09	369	-	377	0	---	R.INGCAIQCR.V
		1100.6024	1099.5951	1099.6026	-6.80	138	-	147	0	---	R.FIGPSPEVVR.K
		1164.5753	1163.5680	1163.5723	-3.71	320	-	328	0	---	K.HYFIEVNSR.L
		1170.5341	1169.5268	1169.5328	-5.10	618	-	625	0	---	R.FLYECPWR.R
		1174.7208	1173.7135	1173.7233	-8.35	31	-	39	2	---	R.RLEYKPIKK.V
		1228.6949	1227.6876	1227.6976	-8.09	138	-	148	1	---	R.FIGPSPEVVRK.M
		1263.6609	1262.6536	1262.6619	-6.53	78	-	88	1	---	R.QKADEAYLIGR.G
		1326.6560	1325.6487	1325.6339	11.2	618	-	626	1	---	R.FLYECPWRR.L
		1350.7047	1349.6974	1349.7092	-8.71	1075	-	1085	0	---	R.QVFFELNGQLR.S
		1363.6675	1362.6602	1362.6667	-4.73	1044	-	1054	0	---	K.IAEEFEVELER.G
		1408.6212	1407.6139	1407.6201	-4.40	125	-	137	0	---	R.ADFAQACQDAGVR.F
		1510.8247	1509.8174	1509.8263	-5.88	356	-	368	1	---	R.SLPDLGLRQENIR.I
		1510.8247	1509.8174	1509.8263	-5.88	356	-	368	1	37	R.SLPDLGLRQENIR.I
		1521.6564	1520.6491	1520.6572	-5.33	831	-	842	0	108	R.VFDYSEYWEGAR.G
		1521.6564	1520.6491	1520.6572	-5.31	831	-	842	0	---	R.VFDYSEYWEGAR.G
		1525.6563	1524.6490	1524.6521	-2.03	831	-	842	0	---	R.VFDYSEYWEGAR.G + Trp->Kynurenin (W)
		1547.7310	1546.7237	1546.7263	-1.67	929	-	942	0	---	R.AEAEAQAEELSFPR.S
		1548.7556	1547.7483	1547.7831	-22.47	1044	-	1056	1	---	K.IAEEFEVELERGK.T
		1551.7838	1550.7765	1550.7841	-4.92	386	-	398	1	---	R.SFQPDTGRIEVFR.S
		1561.8977	1560.8904	1560.8987	-5.33	974	-	988	0	---	R.IEGRPGASLPPLNLK.E
		1654.8036	1653.7963	1653.7999	-2.14	1022	-	1036	0	---	K.DFTATFGPLDSLNTR.L
		1658.9166	1657.9093	1657.9151	-3.51	274	-	288	0	---	K.VVEIAPATHLDPQLR.S
		1721.7832	1720.7759	1720.7839	-4.63	63	-	77	0	---	R.TVAVYSEQDTGQMHR.Q
		1747.9163	1746.9090	1746.9087	0.19	913	-	928	0	---	K.IVGDLAQFMVQNGLSR.A
		1762.9319	1761.9246	1761.9274	-1.60	1071	-	1085	1	---	R.AGQRQVFFELNGQLR.S
		1767.8105	1766.8032	1766.8111	-4.46	206	-	219	0	---	R.VVHSYEELEENYTR.A
		1767.8105	1766.8033	1766.8111	-4.44	206	-	219	0	85	R.VVHSYEELEENYTR.A
		1846.8597	1845.8524	1845.8646	-6.58	108	-	124	0	---	K.ENGVDAVHPGYGFLSER.A
		2052.1267	2051.1194	2051.1276	-3.98	271	-	288	1	---	R.HQKVVEIAPATHLDPQLR.S
		2145.0657	2144.0584	2144.0651	-3.10	105	-	124	1	---	K.VAKENGVDAVHPGYGFLSER.A
		No match to: 1045.5625, 1575.7589, 1795.8323, 2211.1050, 2225.1111
1080	Protein name	Specie	Swiss-Prot Acc. N°	MOWSE score	Coverage %	Queries matched	p-value	Theor. pI	Theor. Mw
	Pyruvate carboxylase, mitochondrial	Rattus norvegicus	PYC_RAT	234	0.14	20	3e-020	6.34	0.14
		Observed	Mr(expt)	Mr(calc)	ppm	Start		End	Miss	Ions	Peptide
		1100.6046	1099.5973	1099.6026	-4.80	138	-	147	0	---	R.FIGPSPEVVR.K
		1170.5380	1169.5307	1169.5328	-1.77	618	-	625	0	---	R.FLYECPWR.R
		1228.6946	1227.6873	1227.6976	-8.33	138	-	148	1	---	R.FIGPSPEVVRK.M
		1263.6637	1262.6564	1262.6619	-4.31	78	-	88	1	---	R.QKADEAYLIGR.G
		1326.6616	1325.6543	1325.6339	15.4	618	-	626	1	---	R.FLYECPWRR.L
		1350.7083	1349.7010	1349.7092	-6.05	1075	-	1085	0	---	R.QVFFELNGQLR.S
		1351.7061	1350.6988	1350.7190	-14.94	443	-	453	2	---	K.MSRALAEFRVR.G + Oxidation (M)
		1363.6718	1362.6645	1362.6667	-1.58	1044	-	1054	0	---	K.IAEEFEVELER.G
		1408.6204	1407.6131	1407.6201	-4.97	125	-	137	0	---	R.ADFAQACQDAGVR.F
		1510.8267	1509.8194	1509.8263	-4.59	356	-	368	1	15	R.SLPDLGLRQENIR.I
		1510.8267	1509.8194	1509.8263	-4.56	356	-	368	1	---	R.SLPDLGLRQENIR.I
		1521.6595	1520.6522	1520.6572	-3.27	831	-	842	0	---	R.VFDYSEYWEGAR.G
		1521.6596	1520.6523	1520.6572	-3.24	831	-	842	0	54	R.VFDYSEYWEGAR.G
		1547.7329	1546.7256	1546.7263	-0.44	929	-	942	0	---	R.AEAEAQAEELSFPR.S
		1548.7584	1547.7511	1547.7831	-20.66	1044	-	1056	1	---	K.IAEEFEVELERGK.T
		1551.7837	1550.7764	1550.7841	-4.98	386	-	398	1	---	R.SFQPDTGRIEVFR.S
		1658.9160	1657.9087	1657.9151	-3.87	274	-	288	0	---	K.VVEIAPATHLDPQLR.S
		1721.7833	1720.7760	1720.7839	-4.57	63	-	77	0	---	R.TVAVYSEQDTGQMHR.Q
		1767.8133	1766.8061	1766.8111	-2.85	206	-	219	0	53	R.VVHSYEELEENYTR.A
		1767.8134	1766.8061	1766.8111	-2.82	206	-	219	0	---	R.VVHSYEELEENYTR.A
		No match to: 1045.5676, 1318.7056, 1794.8096, 2211.1050
1081	Protein name	Specie	Swiss-Prot Acc. N°	MOWSE score	Coverage %	Queries matched	p-value	Theor. pI	Theor. Mw
	Pyruvate carboxylase, mitochondrial	Rattus norvegicus	PYC_RAT	299	0.14	21	9.6e-027	6.34	0.14
		Observed	Mr(expt)	Mr(calc)	ppm	Start		End	Miss	Ions	Peptide
		1100.6078	1099.6005	1099.6026	-1.89	138	-	147	0	---	R.FIGPSPEVVR.K
		1164.5776	1163.5703	1163.5723	-1.73	320	-	328	0	---	K.HYFIEVNSR.L
		1170.5393	1169.5320	1169.5328	-0.66	618	-	625	0	---	R.FLYECPWR.R
		1228.6969	1227.6896	1227.6976	-6.46	138	-	148	1	---	R.FIGPSPEVVRK.M
		1263.6632	1262.6559	1262.6619	-4.71	78	-	88	1	---	R.QKADEAYLIGR.G
		1326.6580	1325.6507	1325.6339	12.7	618	-	626	1	---	R.FLYECPWRR.L
		1350.7091	1349.7018	1349.7092	-5.45	1075	-	1085	0	---	R.QVFFELNGQLR.S
		1363.6687	1362.6614	1362.6667	-3.85	1044	-	1054	0	---	K.IAEEFEVELER.G
		1408.6250	1407.6177	1407.6201	-1.70	125	-	137	0	---	R.ADFAQACQDAGVR.F
		1510.8289	1509.8216	1509.8263	-3.13	356	-	368	1	32	R.SLPDLGLRQENIR.I
		1510.8289	1509.8216	1509.8263	-3.10	356	-	368	1	---	R.SLPDLGLRQENIR.I
		1521.6589	1520.6516	1520.6572	-3.66	831	-	842	0	---	R.VFDYSEYWEGAR.G
		1521.6589	1520.6517	1520.6572	-3.64	831	-	842	0	90	R.VFDYSEYWEGAR.G
		1525.6559	1524.6486	1524.6521	-2.29	831	-	842	0	---	R.VFDYSEYWEGAR.G + Trp->Kynurenin (W)
		1547.7301	1546.7228	1546.7263	-2.25	929	-	942	0	---	R.AEAEAQAEELSFPR.S
		1548.7576	1547.7503	1547.7831	-21.17	1044	-	1056	1	---	K.IAEEFEVELERGK.T
		1551.7859	1550.7786	1550.7841	-3.56	386	-	398	1	---	R.SFQPDTGRIEVFR.S
		1658.9161	1657.9088	1657.9151	-3.81	274	-	288	0	---	K.VVEIAPATHLDPQLR.S
		1721.7836	1720.7763	1720.7839	-4.40	63	-	77	0	---	R.TVAVYSEQDTGQMHR.Q
		1767.8101	1766.8028	1766.8111	-4.71	206	-	219	0	58	R.VVHSYEELEENYTR.A
		1767.8101	1766.8028	1766.8111	-4.69	206	-	219	0	---	R.VVHSYEELEENYTR.A
		No match to: 1045.5680, 1794.8107, 2211.1050
1082	Protein name	Specie	Swiss-Prot Acc. N°	MOWSE score	Coverage %	Queries matched	p-value	Theor. pI	Theor. Mw
	Pyruvatecarboxylase,mitochondrial	Rattus norvegicus	PYC_RAT	398	0.25	30	1.2e-036	6.34	130436
		Observed	Mr(expt)	Mr(calc)	ppm	Start		End	Miss	Ions	Peptide
		1091.6027	1090.5954	1090.5012	86.4	369	-	377	0	---	R.INGCAIQCR.V
		1100.7021	1099.6948	1099.6026	83.9	138	-	147	0	---	R.FIGPSPEVVR.K
		1164.6700	1163.6627	1163.5723	77.7	320	-	328	0	---	K.HYFIEVNSR.L
		1170.6266	1169.6193	1169.5328	74.0	618	-	625	0	---	R.FLYECPWR.R
		1174.8156	1173.8083	1173.7233	72.4	31	-	39	2	---	R.RLEYKPIKK.V
		1228.7842	1227.7769	1227.6976	64.6	138	-	148	1	---	R.FIGPSPEVVRK.M
		1263.7478	1262.7405	1262.6619	62.3	78	-	88	1	---	R.QKADEAYLIGR.G
		1326.7407	1325.7334	1325.6827	38.3	819	-	830	0	---	K.GTPLDTEVPLER.V
		1344.8088	1343.8015	1343.7343	50.0	40	-	51	1	---	K.VMVANRGEIAIR.V+Oxidation(M)
		1350.7889	1349.7816	1349.7092	53.7	1075	-	1085	0	---	R.QVFFELNGQLR.S
		1350.7889	1349.7817	1349.7092	53.7	1075	-	1085	0	46	R.QVFFELNGQLR.S
		1363.7448	1362.7375	1362.6667	52.0	1044	-	1054	0	---	K.IAEEFEVELER.G
		1408.6985	1407.6912	1407.6201	50.5	125	-	137	0	---	R.ADFAQACQDAGVR.F
		1510.8943	1509.8870	1509.8263	40.2	356	-	368	1	---	R.SLPDLGLRQENIR.I
		1521.7258	1520.7185	1520.6572	40.3	831	-	842	0	---	R.VFDYSEYWEGAR.G
		1521.7258	1520.7186	1520.6572	40.3	831	-	842	0	79	R.VFDYSEYWEGAR.G
		1525.7205	1524.7132	1524.6521	40.1	831	-	842	0	---	R.VFDYSEYWEGAR.G+Trp->Kynurenin(W)
		1547.7985	1546.7912	1546.7263	42.0	929	-	942	0	---	R.AEAEAQAEELSFPR.S
		1548.8215	1547.8142	1547.7831	20.1	1044	-	1056	1	---	K.IAEEFEVELERGK.T
		1551.8495	1550.8422	1550.7841	37.4	386	-	398	1	---	R.SFQPDTGRIEVFR.S
		1561.9600	1560.9527	1560.8987	34.6	974	-	988	0	---	R.IEGRPGASLPPLNLK.E
		1654.8538	1653.8465	1653.7999	28.2	1022	-	1036	0	---	K.DFTATFGPLDSLNTR.L
		1658.9734	1657.9661	1657.9151	30.7	274	-	288	0	---	K.VVEIAPATHLDPQLR.S
		1721.8354	1720.8281	1720.7839	25.7	63	-	77	0	---	R.TVAVYSEQDTGQMHR.Q
		1747.9615	1746.9542	1746.9087	26.1	913	-	928	0	---	K.IVGDLAQFMVQNGLSR.A
		1767.8564	1766.8491	1766.8111	21.5	206	-	219	0	---	R.VVHSYEELEENYTR.A
		1767.8565	1766.8492	1766.8111	21.5	206	-	219	0	93	R.VVHSYEELEENYTR.A
		1798.8571	1797.8498	1797.9849	-75.15	543	-	558	2	---	R.DILLREGPEGFARAVR.N
		1846.9015	1845.8942	1845.8646	16.1	108	-	124	0	---	K.ENGVDAVHPGYGFLSER.A
		2145.0774	2144.0701	2144.0651	2.36	105	-	124	1	---	K.VAKENGVDAVHPGYGFLSER.A
		No match to: 1045.6626, 1333.7640, 1794.8527, 2211.1050
1083	Protein name	Specie	Swiss-Prot Acc. N°	MOWSE score	Coverage %	Queries matched	p-value	Theor. pI	Theor. Mw
	Pyruvatecarboxylase,mitochondrial	Rattus norvegicus	PYC_RAT	418	0.21	29	1.2e-038	6.34	130436
		Observed	Mr(expt)	Mr(calc)	ppm	Start		End	Miss	Ions	Peptide
		1091.5037	1090.4964	1090.5012	-4.36	369	-	377	0	---	R.INGCAIQCR.V
		1100.6055	1099.5982	1099.6026	-3.98	138	-	147	0	---	R.FIGPSPEVVR.K
		1164.5769	1163.5696	1163.5723	-2.34	320	-	328	0	---	K.HYFIEVNSR.L
		1170.5370	1169.5297	1169.5328	-2.62	618	-	625	0	---	R.FLYECPWR.R
		1174.5297	1173.5224	1173.5277	-4.50	618	-	625	0	---	R.FLYECPWR.R+Trp->Kynurenin(W)
		1174.7236	1173.7163	1173.7233	-5.97	31	-	39	2	---	R.RLEYKPIKK.V
		1228.6969	1227.6896	1227.6976	-6.46	138	-	148	1	---	R.FIGPSPEVVRK.M
		1263.6637	1262.6564	1262.6619	-4.31	78	-	88	1	---	R.QKADEAYLIGR.G
		1326.6543	1325.6470	1325.6339	9.90	618	-	626	1	---	R.FLYECPWRR.L
		1350.7095	1349.7022	1349.7092	-5.18	1075	-	1085	0	69	R.QVFFELNGQLR.S
		1350.7095	1349.7022	1349.7092	-5.16	1075	-	1085	0	---	R.QVFFELNGQLR.S
		1363.6675	1362.6602	1362.6667	-4.73	1044	-	1054	0	---	K.IAEEFEVELER.G
		1408.6221	1407.6148	1407.6201	-3.76	125	-	137	0	---	R.ADFAQACQDAGVR.F
		1510.8276	1509.8203	1509.8263	-3.96	356	-	368	1	---	R.SLPDLGLRQENIR.I
		1521.6620	1520.6547	1520.6572	-1.63	831	-	842	0	94	R.VFDYSEYWEGAR.G
		1521.6620	1520.6547	1520.6572	-1.63	831	-	842	0	---	R.VFDYSEYWEGAR.G
		1525.6565	1524.6492	1524.6521	-1.90	831	-	842	0	---	R.VFDYSEYWEGAR.G+Trp->Kynurenin(W)
		1547.7349	1546.7276	1546.7263	0.85	929	-	942	0	---	R.AEAEAQAEELSFPR.S
		1548.7640	1547.7567	1547.7831	-17.04	1044	-	1056	1	---	K.IAEEFEVELERGK.T
		1551.7854	1550.7781	1550.7841	-3.89	386	-	398	1	---	R.SFQPDTGRIEVFR.S
		1561.9003	1560.8930	1560.8987	-3.66	974	-	988	0	---	R.IEGRPGASLPPLNLK.E
		1654.8038	1653.7965	1653.7999	-2.02	1022	-	1036	0	---	K.DFTATFGPLDSLNTR.L
		1658.9164	1657.9091	1657.9151	-3.63	274	-	288	0	---	K.VVEIAPATHLDPQLR.S
		1721.7848	1720.7775	1720.7839	-3.70	63	-	77	0	---	R.TVAVYSEQDTGQMHR.Q
		1747.9110	1746.9037	1746.9087	-2.84	913	-	928	0	---	K.IVGDLAQFMVQNGLSR.A
		1767.8149	1766.8076	1766.8111	-1.97	206	-	219	0	---	R.VVHSYEELEENYTR.A
		1767.8149	1766.8077	1766.8111	-1.95	206	-	219	0	104	R.VVHSYEELEENYTR.A
		1846.8657	1845.8584	1845.8646	-3.33	108	-	124	0	---	K.ENGVDAVHPGYGFLSER.A
		2145.0659	2144.0586	2144.0651	-3.00	105	-	124	1	---	K.VAKENGVDAVHPGYGFLSER.A
		Nomatchto:1045.5619,1333.6799,1391.6987,1575.7544,1794.8127,2211.1050
1084	Protein name	Specie	Swiss-Prot Acc. N°	MOWSE score	Coverage %	Queries matched	p-value	Theor. pI	Theor. Mw
	Pyruvate carboxylase, mitochondrial	Rattus norvegicus	ACLY_RAT	60	0.07	10	0.008	6.96	0.07
		Observed	Mr(expt)	Mr(calc)	ppm	Start		End	Miss	Ions	Peptide
		1061.5543	1060.5470	1060.5488	-1.66	498	-	506	0	---	K.AIVWGMQTR.A
		1246.6199	1245.6126	1245.6214	-7.08	379	-	389	1	9	R.RGGPNYQEGLR.V
		1246.6199	1245.6126	1245.6214	-7.06	379	-	389	1	---	R.RGGPNYQEGLR.V
		1326.6392	1325.6319	1325.6398	-5.92	18	-	28	0	---	K.YICTTSAIQNR.F
		1367.7317	1366.7244	1366.7357	-8.27	650	-	661	0	15	K.LYRPGSVAYVSR.S
		1367.7317	1366.7244	1366.7357	-8.26	650	-	661	0	---	K.LYRPGSVAYVSR.S
		1428.7999	1427.7926	1427.7885	2.90	775	-	787	1	---	K.NQALKEAGVFVPR.S
		1567.8979	1566.8906	1566.8981	-4.75	592	-	606	0	---	R.TIAIIAEGIPEALTR.K
		2238.1118	2237.1045	2237.1375	-14.75	488	-	506	2	---	K.SATLFSRHTKAIVWGMQTR.A + Dioxidation (W); Oxidation (M)
		2238.1118	2237.1045	2237.1375	-14.74	488	-	506	2	---	K.SATLFSRHTKAIVWGMQTR.A + Dioxidation (W); Oxidation (HW)
		No match to: 1045.5688, 1320.5712, 1794.8115, 2211.1050, 2225.1233
1086	Protein name	Specie	Swiss-Prot Acc. N°	MOWSE score	Coverage %	Queries matched	p-value	Theor. pI	Theor. Mw
	ATP-citratesynthase	Rattus norvegicus	ACLY_RAT	73	0.07	9	0.00035	6.96	121471
		Observed	Mr(expt)	Mr(calc)	ppm	Start		End	Miss	Ions	Peptide
		1246.7266	1245.7193	1245.6214	78.6	379	-	389	1	28	R.RGGPNYQEGLR.V
		1246.7266	1245.7193	1245.6214	78.6	379	-	389	1	---	R.RGGPNYQEGLR.V
		1326.7406	1325.7333	1325.6398	70.6	18	-	28	0	---	K.YICTTSAIQNR.F
		1367.8285	1366.8212	1366.7357	62.6	650	-	661	0	2	K.LYRPGSVAYVSR.S
		1367.8285	1366.8212	1366.7357	62.6	650	-	661	0	---	K.LYRPGSVAYVSR.S
		1428.8884	1427.8811	1427.7885	64.9	775	-	787	1	---	K.NQALKEAGVFVPR.S
		1428.8884	1427.8812	1427.7885	64.9	775	-	787	1	17	K.NQALKEAGVFVPR.S
		1567.9717	1566.9644	1566.8981	42.3	592	-	606	0	---	R.TIAIIAEGIPEALTR.K
		1812.0574	1811.0501	1811.0152	19.3	152	-	167	2	---	K.LLVGVDEKLNAEDIKR.H
		Nomatchto:1045.6897,1061.6823,1090.6475,1798.8571,2211.1050,2225.1155
1087	Protein name	Specie	Swiss-Prot Acc. N°	MOWSE score	Coverage %	Queries matched	p-value	Theor. pI	Theor. Mw
	Pyruvate carboxylase, mitochondrial	Rattus norvegicus	PYC_RAT	447	0.29	41	1.5e-041	6.34	0.29
		Observed	Mr(expt)	Mr(calc)	ppm	Start		End	Miss	Ions	Peptide
		1007.5176	1006.5103	1006.5083	1.98	80	-	88	0	---	K.ADEAYLIGR.G
		1091.5046	1090.4973	1090.5012	-3.53	369	-	377	0	---	R.INGCAIQCR.V
		1100.6039	1099.5966	1099.6026	-5.43	138	-	147	0	---	R.FIGPSPEVVR.K
		1164.5743	1163.5670	1163.5723	-4.57	320	-	328	0	---	K.HYFIEVNSR.L
		1170.5355	1169.5282	1169.5328	-3.90	618	-	625	0	---	R.FLYECPWR.R
		1174.5300	1173.5227	1173.5277	-4.25	618	-	625	0	---	R.FLYECPWR.R + Trp->Kynurenin (W)
		1174.7207	1173.7134	1173.7233	-8.44	31	-	39	2	---	R.RLEYKPIKK.V
		1228.6924	1227.6851	1227.6976	-10.13	138	-	148	1	---	R.FIGPSPEVVRK.M
		1246.6332	1245.6259	1245.5772	39.1	435	-	445	1	---	K.DHPTAATKMSR.A + Oxidation (HW); Oxidation (M)
		1263.6616	1262.6543	1262.6619	-5.97	78	-	88	1	---	R.QKADEAYLIGR.G
		1326.6552	1325.6479	1325.6339	10.6	618	-	626	1	---	R.FLYECPWRR.L
		1328.6892	1327.6819	1327.7394	-43.30	40	-	51	1	---	K.VMVANRGEIAIR.V
		1344.7253	1343.7180	1343.7343	-12.13	40	-	51	1	---	K.VMVANRGEIAIR.V + Oxidation (M)
		1350.7079	1349.7006	1349.7092	-6.34	1075	-	1085	0	---	R.QVFFELNGQLR.S
		1363.6665	1362.6592	1362.6667	-5.47	1044	-	1054	0	---	K.IAEEFEVELER.G
		1408.6212	1407.6139	1407.6201	-4.40	125	-	137	0	---	R.ADFAQACQDAGVR.F
		1448.6400	1447.6327	1447.6476	-10.25	843	-	855	0	---	R.GLYAAFDCTATMK.S
		1510.8259	1509.8186	1509.8263	-5.09	356	-	368	1	---	R.SLPDLGLRQENIR.I
		1510.8259	1509.8187	1509.8263	-5.07	356	-	368	1	52	R.SLPDLGLRQENIR.I
		1521.6571	1520.6498	1520.6572	-4.85	831	-	842	0	---	R.VFDYSEYWEGAR.G
		1521.6571	1520.6498	1520.6572	-4.85	831	-	842	0	90	R.VFDYSEYWEGAR.G
		1525.6564	1524.6491	1524.6521	-1.96	831	-	842	0	---	R.VFDYSEYWEGAR.G + Trp->Kynurenin (W)
		1545.7791	1544.7718	1544.7769	-3.32	559	-	571	0	---	R.NHQGLLLMDTTFR.D
		1547.7311	1546.7238	1546.7263	-1.60	929	-	942	0	---	R.AEAEAQAEELSFPR.S
		1548.7592	1547.7519	1547.7831	-20.14	1044	-	1056	1	---	K.IAEEFEVELERGK.T
		1551.7842	1550.7769	1550.7841	-4.66	386	-	398	1	---	R.SFQPDTGRIEVFR.S
		1561.8972	1560.8899	1560.8987	-5.65	974	-	988	0	---	R.IEGRPGASLPPLNLK.E
		1654.7976	1653.7903	1653.7999	-5.77	1022	-	1036	0	---	K.DFTATFGPLDSLNTR.L
		1658.9163	1657.9090	1657.9151	-3.69	274	-	288	0	---	K.VVEIAPATHLDPQLR.S
		1701.7649	1700.7576	1700.7651	-4.37	662	-	675	1	---	K.FCEVAKENGMDVFR.I
		1721.7823	1720.7750	1720.7839	-5.15	63	-	77	0	---	R.TVAVYSEQDTGQMHR.Q
		1737.7754	1736.7681	1736.7788	-6.15	63	-	77	0	---	R.TVAVYSEQDTGQMHR.Q + Oxidation (M)
		1747.9091	1746.9018	1746.9087	-3.93	913	-	928	0	---	K.IVGDLAQFMVQNGLSR.A
		1762.9272	1761.9199	1761.9274	-4.27	1071	-	1085	1	---	R.AGQRQVFFELNGQLR.S
		1763.9188	1762.9115	1762.9036	4.49	913	-	928	0	---	K.IVGDLAQFMVQNGLSR.A + Oxidation (M)
		1767.8121	1766.8048	1766.8111	-3.56	206	-	219	0	---	R.VVHSYEELEENYTR.A
		1767.8121	1766.8049	1766.8111	-3.54	206	-	219	0	105	R.VVHSYEELEENYTR.A
		1828.8751	1827.8678	1827.8792	-6.21	645	-	661	0	---	R.GANAVGYTNYPDNVVFK.F
		1846.8625	1845.8552	1845.8646	-5.07	108	-	124	0	---	K.ENGVDAVHPGYGFLSER.A
		2052.1284	2051.1211	2051.1276	-3.15	271	-	288	1	---	R.HQKVVEIAPATHLDPQLR.S
		2145.0605	2144.0532	2144.0651	-5.52	105	-	124	1	---	K.VAKENGVDAVHPGYGFLSER.A
		No match to: 1045.5623, 1333.6763, 1354.7079, 1391.7001, 1575.7560, 1748.9094, 1794.8104, 1795.8315, 2211.1050
1088	Protein name	Specie	Swiss-Prot Acc. N°	MOWSE score	Coverage %	Queries matched	p-value	Theor. pI	Theor. Mw
	Heat shock 70 kDa protein 4	Rattus norvegicus	PYC_RAT	447	0.29	41	1.5e-041	6.34	130436
		Observed	Mr(expt)	Mr(calc)	ppm	Start		End	Miss	Ions	Peptide
		1321.8090	1320.8017	1320.7038	74.2	222	-	234	0	---	K.VLATAFDTTLGGR.K
		1333.8436	1332.8363	1332.7401	72.2	669	-	679	1	---	K.QVYVDKLAELR.T
		1402.7257	1401.7184	1401.6234	67.8	619	-	629	0	---	K.NAVEEYVYEMR.D
		1402.7257	1401.7184	1401.6234	67.8	619	-	629	0	44	K.NAVEEYVYEMR.D
		1495.7831	1494.7758	1494.6950	54.0	20	-	33	0	60	R.AGGIETIANEYSDR.C
		1495.7831	1494.7758	1494.6950	54.1	20	-	33	0	---	R.AGGIETIANEYSDR.C
		1735.9777	1734.9704	1734.9192	29.5	391	-	405	0	39	R.EFSITDVVPYPISLR.W
		1735.9777	1734.9704	1734.9192	29.5	391	-	405	0	---	R.EFSITDVVPYPISLR.W
		1794.8582	1793.8509	1793.9577	-59.50	423	-	437	2	---	K.NHAAPFSKVLTFYRK.E + Oxidation (HW)
		No match to: 1045.7037, 1798.8571, 2211.1050, 2225.1206, 2299.1763
1089	Protein name	Specie	Swiss-Prot Acc. N°	MOWSE score	Coverage %	Queries matched	p-value	Theor. pI	Theor. Mw
	C-1-tetrahydrofolatesynthase,cytoplasmic	Rattus norvegicus	C1TC_RAT	120	0.07	8	7.7e-009	7.05	101616
		Observed	Mr(expt)	Mr(calc)	ppm	Start		End	Miss	Ions	Peptide
		1155.6760	1154.6687	1154.6812	-10.80	879	-	889	0	---	K.GVPTGFVLPIR.D
		1248.6537	1247.6464	1247.6622	-12.67	533	-	542	1	---	R.VLDTNDRFLR.K
		1486.7382	1485.7309	1485.7464	-10.38	521	-	532	0	---	R.LDIDPETITWQR.V
		1539.8853	1538.8780	1538.8933	-9.97	879	-	892	1	26	K.GVPTGFVLPIRDIR.A
		1539.8853	1538.8780	1538.8933	-9.93	879	-	892	1	---	K.GVPTGFVLPIRDIR.A
		1737.9847	1736.9774	1736.9938	-9.40	687	-	702	0	---	R.YSGLQPHVVVLVATVR.A
		1737.9847	1736.9775	1736.9938	-9.38	687	-	702	0	70	R.YSGLQPHVVVLVATVR.A
		1832.9473	1831.9400	1831.9581	-9.85	464	-	478	1	---	R.IFHELTQTDKALFNR.L
		Nomatchto:1045.5668,1108.6160,1143.6434,1382.6980,1481.7982,1481.7982,1599.8239,1852.9454,2211.1050
1090	Protein name	Specie	Swiss-Prot Acc. N°	MOWSE score	Coverage %	Queries matched	p-value	Theor. pI	Theor. Mw
	Staphylococcal nuclease domain-containing protein 1	Rattus norvegicus	SND1_RAT	79	0.09	9	9.4e-005	6.76	0.09
		Observed	Mr(expt)	Mr(calc)	ppm	Start		End	Miss	Ions	Peptide
		1048.7152	1047.7079	1047.6189	85.0	457	-	465	1	---	K.GLATVIRYR.Q
		1048.7152	1047.7079	1047.6189	85.0	457	-	465	1	---	K.GLATVIRYR.Q
		1129.7466	1128.7393	1128.6291	97.6	776	-	786	0	42	R.LGALPPAFSTR.V
		1129.7466	1128.7393	1128.6291	97.6	776	-	786	0	---	R.LGALPPAFSTR.V
		1247.8232	1246.8159	1246.7186	78.1	513	-	522	1	---	K.AKQFLPFLQR.A
		1369.7375	1368.7302	1368.6496	58.9	295	-	305	0	---	R.CVDWSIAVYTR.G
		1429.7792	1428.7719	1428.6885	58.4	526	-	538	0	---	R.SEAVVEYVFSGSR.L
		1461.7761	1460.7688	1460.6895	54.3	472	-	484	0	---	R.SSHYDELLAAEAR.A
		1682.8701	1681.8628	1681.8060	33.8	715	-	730	0	---	R.SDISSHPPVEGAYAPR.R
		No match to: 1031.6909, 1045.6899, 1071.6057, 1071.6057, 1798.8571, 2211.1050
1091	Protein name	Specie	Swiss-Prot Acc. N°	MOWSE score	Coverage %	Queries matched	p-value	Theor. pI	Theor. Mw
	Ubiquitin-like modifier-activating enzyme 1	Rattus norvegicus	UBA1_RAT	142	0.05	7	4.8e-011	5.36	0.05
		Observed	Mr(expt)	Mr(calc)	ppm	Start		End	Miss	Ions	Peptide
		1440.7581	1439.7508	1439.7561	-3.73	516	-	526	0	27	R.QFLFRPWDVTK.L + Trp->Kynurenin (W)
		1440.7581	1439.7508	1439.7561	-3.70	516	-	526	0	---	R.QFLFRPWDVTK.L + Trp->Kynurenin (W)
		1623.8990	1622.8917	1622.8992	-4.58	679	-	693	0	---	R.LAGTQPLEVLEAVQR.S
		1623.8991	1622.8918	1622.8992	-4.55	679	-	693	0	71	R.LAGTQPLEVLEAVQR.S
		1715.8213	1714.8140	1714.8209	-4.03	538	-	551	0	25	R.QMNPYIQVTSHQNR.V
		1715.8213	1714.8140	1714.8209	-4.02	538	-	551	0	---	R.QMNPYIQVTSHQNR.V
		1943.9520	1942.9447	1942.9596	-7.64	351	-	368	0	---	R.NEEDATELVTLAQAVNAR.S
		No match to: 1045.5642, 1794.8103, 2211.1050
1093	Protein name	Specie	Swiss-Prot Acc. N°	MOWSE score	Coverage %	Queries matched	p-value	Theor. pI	Theor. Mw
	Alpha-aminoadipicsemialdehydesynthase,mitochondrial	Rattus norvegicus	AASS_RAT	77	0.03	5	0.00014	6.46	103583
		Observed	Mr(expt)	Mr(calc)	ppm	Start		End	Miss	Ions	Peptide
		1089.5828	1088.5755	1088.5866	-10.19	902	-	910	0	25	K.EIYGPILER.I
		1089.5828	1088.5755	1088.5866	-10.15	902	-	910	0	---	K.EIYGPILER.I
		1130.5869	1129.5796	1129.5880	-7.40	66	-	74	1	---	R.AIHDKEYVR.A
		1130.5869	1129.5796	1129.5880	-7.39	66	-	74	1	35	R.AIHDKEYVR.A
		1693.8621	1692.8548	1692.8332	12.8	840	-	854	1	---	R.DSFGIRHPSGHLENK.T
		Nomatchto:1045.5610,2211.1050
1094	Protein name	Specie	Swiss-Prot Acc. N°	MOWSE score	Coverage %	Queries matched	p-value	Theor. pI	Theor. Mw
	2-oxoglutaratedehydrogenase,mitochondrial	Rattus norvegicus	ODO1_RAT	189	0.09	13	9.6e-016	6.3	117419
		Observed	Mr(expt)	Mr(calc)	ppm	Start		End	Miss	Ions	Peptide
		1047.5742	1046.5669	1046.5661	0.76	980	-	988	0	---	R.AKPVWYAGR.D
		1078.6052	1077.5979	1077.6043	-5.91	861	-	869	1	---	K.SLLRHPEAR.T
		1092.5265	1091.5192	1091.5247	-5.05	457	-	466	0	---	R.SSPYPTDVAR.V
		1312.6582	1311.6509	1311.6571	-4.74	261	-	270	1	---	R.STRFEEFLQR.K
		1312.6582	1311.6509	1311.6571	-4.74	261	-	270	1	15	R.STRFEEFLQR.K
		1440.7574	1439.7501	1439.7521	-1.37	261	-	271	2	---	R.STRFEEFLQRK.W
		1497.7617	1496.7544	1496.7597	-3.50	687	-	698	1	---	R.HHVLHDQNVDKR.T
		1497.7617	1496.7544	1496.7597	-3.48	687	-	698	1	77	R.HHVLHDQNVDKR.T
		1665.7656	1664.7583	1664.7617	-2.03	870	-	883	0	---	R.TSFDEMLPGTHFQR.V
		1681.7614	1680.7541	1680.7566	-1.49	870	-	883	0	---	R.TSFDEMLPGTHFQR.V+Oxidation(M)
		1794.8156	1793.8083	1793.7679	22.6	948	-	961	0	---	K.YPNAELAWCQEEHK.N+Oxidation(HW);Trp->Kynurenin(W)
		2001.9936	2000.9864	2000.9915	-2.59	82	-	101	0	42	R.NTNAGAPPGTAYQSPLSLSR.S
		2001.9937	2000.9864	2000.9915	-2.56	82	-	101	0	---	R.NTNAGAPPGTAYQSPLSLSR.S
		Nomatchto:1045.5692,1089.5931,1693.8745,2211.1050
1095	Protein name	Specie	Swiss-Prot Acc. N°	MOWSE score	Coverage %	Queries matched	p-value	Theor. pI	Theor. Mw
	PREDICTED: neutral alpha-glucosidase AB isoform 1	Cricetulus griseus	gi|354493306	149	0.1	14	4e-010	5.72	109977
		Observed	Mr(expt)	Mr(calc)	ppm	Start		End	Miss	Ions	Peptide
		1088.5212	1087.5139	1087.5233	-8.61	174	-	182	0	---	R.GLMAFEHQR.A
		1104.5116	1103.5043	1103.5182	-12.58	174	-	182	0	---	R.GLMAFEHQR.A + Oxidation (M)
		1140.6257	1139.6184	1139.6298	-10.01	101	-	109	1	---	R.IRIDELEPR.R
		1145.6313	1144.6240	1144.6353	-9.82	52	-	61	0	---	R.SIRPGLSPYR.A
		1145.6314	1144.6241	1144.6353	-9.78	52	-	61	0	28	R.SIRPGLSPYR.A
		1248.6458	1247.6385	1247.6510	-9.99	290	-	300	1	---	R.LKVTEGGEPYR.L
		1317.7136	1316.7063	1316.7201	-10.45	613	-	624	0	---	R.SGGIERPFVLSR.A
		1317.7136	1316.7063	1316.7201	-10.43	613	-	624	0	35	R.SGGIERPFVLSR.A
		1336.6896	1335.6823	1335.6935	-8.40	903	-	913	0	49	K.GHLETPVWIER.V
		1336.6896	1335.6823	1335.6935	-8.39	903	-	913	0	---	K.GHLETPVWIER.V
		1340.6794	1339.6721	1339.6884	-12.18	903	-	913	0	---	K.GHLETPVWIER.V + Trp->Kynurenin (W)
		1593.8357	1592.8284	1592.7235	65.9	685	-	696	0	---	R.WYQMGAYQPFFR.A
		1642.8779	1641.8706	1641.8620	5.23	97	-	109	2	---	K.NMTRIRIDELEPR.R
		2238.0974	2237.0901	2237.1402	-22.38	183	-	202	2	---	R.APKVPFSDKVSLTLGSMWDK.I + Dioxidation (W)
		No match to: 1045.5621, 1326.5825, 1489.8124, 1540.7665, 1742.8915, 1794.8046, 2211.1050, 2225.1155
1096	Protein name	Specie	Swiss-Prot Acc. N°	MOWSE score	Coverage %	Queries matched	p-value	Theor. pI	Theor. Mw
	unnamed protein product	Mus musculus	gi|74204064	85	0.14	11	0.00091	5.54	0.14
		Observed	Mr(expt)	Mr(calc)	ppm	Start		End	Miss	Ions	Peptide
		1104.6356	1103.6283	1103.6703	-38.01	485	-	494	0	---	K.LVAIVDPHIK.V
		1140.7448	1139.7375	1139.6298	94.5	101	-	109	1	---	R.IRIDELEPR.R
		1145.7469	1144.7396	1144.6353	91.2	52	-	61	0	---	R.SIRPGLSPYR.A
		1145.7470	1144.7397	1144.6353	91.2	52	-	61	0	18	R.SIRPGLSPYR.A
		1317.8154	1316.8081	1316.7201	66.9	613	-	624	0	---	R.SGGIERPFVLSR.A
		1326.6844	1325.6771	1325.5901	65.6	581	-	591	0	---	K.DAVHYGGWEHR.D
		1326.6845	1325.6772	1325.5901	65.7	581	-	591	0	37	K.DAVHYGGWEHR.D
		1593.8636	1592.8563	1592.8423	8.80	501	-	513	1	---	R.VHEELRNHGLYVK.T
		1642.9468	1641.9395	1641.8620	47.2	97	-	109	2	---	K.NMTRIRIDELEPR.R
		1851.9663	1850.9590	1850.9778	-10.16	186	-	202	1	---	R.VPFSDKVSLALGSVWDK.I + Trp->Kynurenin (W)
		1923.9395	1922.9322	1922.9044	14.5	360	-	376	0	---	K.MLDYLQGSGETPQTDIR.W
		No match to: 1045.6870, 1088.6438, 1179.7041, 1235.6263, 1274.8368, 1320.6736, 1336.7876, 1340.7856, 1638.9183, 1742.9557, 1791.7706, 1794.8402, 1798.8571, 2211.1050, 2299.1765, 2383.9136, 2705.0752, 2716.9936, 2716.9937
1097	Protein name	Specie	Swiss-Prot Acc. N°	MOWSE score	Coverage %	Queries matched	p-value	Theor. pI	Theor. Mw
	2-oxoglutarate dehydrogenase, mitochondrial	Rattus norvegicus	ODO1_RAT	189	0.09	13	9.6e-016	6.3	117419
		Observed	Mr(expt)	Mr(calc)	ppm	Start		End	Miss	Ions	Peptide
		1047.5742	1046.5669	1046.5661	0.76	980	-	988	0	---	R.AKPVWYAGR.D
		1078.6052	1077.5979	1077.6043	-5.91	861	-	869	1	---	K.SLLRHPEAR.T
		1092.5265	1091.5192	1091.5247	-5.05	457	-	466	0	---	R.SSPYPTDVAR.V
		1312.6582	1311.6509	1311.6571	-4.74	261	-	270	1	---	R.STRFEEFLQR.K
		1312.6582	1311.6509	1311.6571	-4.74	261	-	270	1	15	R.STRFEEFLQR.K
		1440.7574	1439.7501	1439.7521	-1.37	261	-	271	2	---	R.STRFEEFLQRK.W
		1497.7617	1496.7544	1496.7597	-3.50	687	-	698	1	---	R.HHVLHDQNVDKR.T
		1497.7617	1496.7544	1496.7597	-3.48	687	-	698	1	77	R.HHVLHDQNVDKR.T
		1665.7656	1664.7583	1664.7617	-2.03	870	-	883	0	---	R.TSFDEMLPGTHFQR.V
		1681.7614	1680.7541	1680.7566	-1.49	870	-	883	0	---	R.TSFDEMLPGTHFQR.V + Oxidation (M)
		1794.8156	1793.8083	1793.7679	22.6	948	-	961	0	---	K.YPNAELAWCQEEHK.N + Oxidation (HW); Trp->Kynurenin (W)
		2001.9936	2000.9864	2000.9915	-2.59	82	-	101	0	42	R.NTNAGAPPGTAYQSPLSLSR.S
		2001.9937	2000.9864	2000.9915	-2.56	82	-	101	0	---	R.NTNAGAPPGTAYQSPLSLSR.S
		No match to: 1045.5692, 1089.5931, 1693.8745, 2211.1050
1098	Protein name	Specie	Swiss-Prot Acc. N°	MOWSE score	Coverage %	Queries matched	p-value	Theor. pI	Theor. Mw
	2-oxoglutarate dehydrogenase, mitochondrial	Rattus norvegicus	ODO1_RAT	167	0.1	13	1.5e-013	6.3	117419
		Observed	Mr(expt)	Mr(calc)	ppm	Start		End	Miss	Ions	Peptide
		1078.6051	1077.5978	1077.6043	-6.00	861	-	869	1	---	K.SLLRHPEAR.T
		1092.5227	1091.5154	1091.5247	-8.53	457	-	466	0	---	R.SSPYPTDVAR.V
		1312.6517	1311.6444	1311.6571	-9.69	261	-	270	1	---	R.STRFEEFLQR.K
		1312.6517	1311.6445	1311.6571	-9.67	261	-	270	1	18	R.STRFEEFLQR.K
		1440.7499	1439.7426	1439.7521	-6.57	261	-	271	2	---	R.STRFEEFLQRK.W
		1497.7556	1496.7483	1496.7597	-7.57	687	-	698	1	---	R.HHVLHDQNVDKR.T
		1497.7556	1496.7483	1496.7597	-7.56	687	-	698	1	64	R.HHVLHDQNVDKR.T
		1665.7588	1664.7515	1664.7617	-6.11	870	-	883	0	---	R.TSFDEMLPGTHFQR.V
		1681.7523	1680.7450	1680.7566	-6.90	870	-	883	0	---	R.TSFDEMLPGTHFQR.V + Oxidation (M)
		1794.8081	1793.8008	1793.7679	18.4	948	-	961	0	---	K.YPNAELAWCQEEHK.N + Oxidation (HW); Trp->Kynurenin (W)
		1833.9694	1832.9621	1832.9744	-6.72	884	-	900	2	---	R.VIPEDGPAAQNPDKVKR.L
		2001.9866	2000.9793	2000.9915	-6.12	82	-	101	0	29	R.NTNAGAPPGTAYQSPLSLSR.S
		2001.9866	2000.9793	2000.9915	-6.11	82	-	101	0	---	R.NTNAGAPPGTAYQSPLSLSR.S
		No match to: 1045.5625, 2211.1050, 2225.1160, 2238.0979
1099	Protein name	Specie	Swiss-Prot Acc. N°	MOWSE score	Coverage %	Queries matched	p-value	Theor. pI	Theor. Mw
	Aldehydedehydrogenasefamily1memberL1	Rattus norvegicus	AL1L1_RAT	117	0.16	15	1.5e-008	5.79	99976
		Observed	Mr(expt)	Mr(calc)	ppm	Start		End	Miss	Ions	Peptide
		1145.7524	1144.7451	1144.6968	42.2	386	-	394	1	---	R.EFIQLLVRK.L
		1276.7568	1275.7495	1275.6394	86.3	521	-	531	0	---	K.THVGMSIQTFR.Y
		1303.6346	1302.6273	1302.6027	18.9	230	-	241	0	---	K.VPGAWTEACGQK.L
		1363.7723	1362.7650	1362.6779	63.9	883	-	894	0	---	K.DLGEAALNEYLR.I
		1489.9023	1488.8950	1488.8201	50.3	100	-	112	0	---	R.HGSIIYHPSLLPR.H
		1489.9023	1488.8951	1488.8201	50.3	100	-	112	0	69	R.HGSIIYHPSLLPR.H
		1540.8469	1539.8396	1539.7682	46.4	827	-	841	0	---	R.ANATEFGLASGVFTR.D
		1552.9498	1551.9425	1551.8733	44.6	621	-	636	0	---	K.GVVNILPGSGSLVGQR.L
		1625.8118	1624.8045	1624.7455	36.4	743	-	756	0	---	R.DTNHGPQNHEAHLR.K
		1642.9517	1641.9444	1641.8474	59.0	115	-	129	1	---	R.GASAINWTLIHGDKK.G+Dioxidation(W)
		1642.9517	1641.9444	1641.8475	59.1	115	-	129	1	---	R.GASAINWTLIHGDKK.G+2Oxidation(HW)
		1798.8571	1797.8498	1797.9751	-69.65	100	-	114	1	---	R.HGSIIYHPSLLPRHR.G+Oxidation(HW)
		1923.9451	1922.9378	1923.0075	-36.22	113	-	129	2	---	R.HRGASAINWTLIHGDKK.G+Oxidation(HW);Trp->Kynurenin(W)
		2211.1050	2210.0977	2210.0273	31.9	394	-	411	2	---	R.KLRGEDDESECVINYVER.A
		2225.1130	2224.1057	2224.1674	-27.75	512	-	531	1	---	R.GAVYTLALKTHVGMSIQTFR.Y+Oxidation(HW);Oxidation(M)
		Nomatchto:1045.6897,1066.7061,1088.6469,1104.6359,1140.7473,1190.7234,1248.7582,1317.8203,1326.6880,1336.7917,1340.7861,1593.8721,1593.8721,1609.7852,1742.9557,1794.8610,2233.0830
1100	Protein name	Specie	Swiss-Prot Acc. N°	MOWSE score	Coverage %	Queries matched	p-value	Theor. pI	Theor. Mw
	2-oxoglutaratedehydrogenase,mitochondrial	Rattus norvegicus	ODO1_RAT	78	0.05	8	0.00012	6.3	117419
		Observed	Mr(expt)	Mr(calc)	ppm	Start		End	Miss	Ions	Peptide
		1312.6534	1311.6461	1311.6571	-8.39	261	-	270	1	---	R.STRFEEFLQR.K
		1312.6534	1311.6462	1311.6571	-8.36	261	-	270	1	---	R.STRFEEFLQR.K
		1440.7457	1439.7384	1439.7521	-9.49	261	-	271	2	---	R.STRFEEFLQRK.W
		1497.7607	1496.7534	1496.7597	-4.17	687	-	698	1	---	R.HHVLHDQNVDKR.T
		1497.7607	1496.7535	1496.7597	-4.14	687	-	698	1	37	R.HHVLHDQNVDKR.T
		1794.8040	1793.7967	1793.7679	16.1	948	-	961	0	---	K.YPNAELAWCQEEHK.N+Oxidation(HW);Trp->Kynurenin(W)
		2001.9927	2000.9854	2000.9915	-3.07	82	-	101	0	13	R.NTNAGAPPGTAYQSPLSLSR.S
		2001.9927	2000.9854	2000.9915	-3.06	82	-	101	0	---	R.NTNAGAPPGTAYQSPLSLSR.S
		Nomatchto:1045.5651,2211.1050
1102	Protein name	Specie	Swiss-Prot Acc. N°	MOWSE score	Coverage %	Queries matched	p-value	Theor. pI	Theor. Mw
	Lon protease homolog, mitochondrial	Rattus norvegicus	LONM_RAT	211	0.15	14	6.1e-018	6.17	106296
		Observed	Mr(expt)	Mr(calc)	ppm	Start		End	Miss	Ions	Peptide
		1011.5316	1010.5243	1010.5297	-5.40	529	-	536	1	28	R.ALGREYFR.F
		1011.5316	1010.5243	1010.5297	-5.36	529	-	536	1	---	R.ALGREYFR.F
		1274.7383	1273.7310	1273.7394	-6.60	491	-	501	0	77	R.VLEFIAVSQLR.G
		1274.7383	1273.7310	1273.7394	-6.58	491	-	501	0	---	R.VLEFIAVSQLR.G
		1281.6652	1280.6579	1280.6700	-9.42	508	-	519	0	---	K.ILCFHGPPGVGK.T
		1390.8098	1389.8025	1389.8132	-7.72	147	-	158	1	---	R.LAQPYVGVFLKR.D
		1557.9008	1556.8935	1556.9038	-6.62	289	-	301	1	---	K.TIRDIIALNPLYR.E
		1628.7983	1627.7910	1627.7995	-5.18	450	-	462	0	---	R.NYLDWLTSIPWGR.Q + 2 Trp->Kynurenin (W)
		1715.8588	1714.8515	1714.8638	-7.18	435	-	449	0	---	K.LALLDNHSSEFNVTR.N
		1810.9836	1809.9763	1809.9836	-4.03	572	-	587	1	---	K.TENPLVLIDEVDKIGR.G
		1879.0062	1877.9989	1878.0111	-6.50	935	-	950	1	---	R.IAFPLREHQEALAVER.-
		1879.0062	1877.9990	1878.0111	-6.49	935	-	950	1	44	R.IAFPLREHQEALAVER.-
		2211.1050	2210.0977	2210.1531	-25.05	2	-	20	2	---	M.AASTGYVRLWAAARCWVLR.R + Trp->Kynurenin (W)
		2299.1729	2298.1656	2298.1215	19.2	533	-	552	2	---	R.EYFRFSVGGMTDVAEIKGHR.R
		No match to: 1045.5647, 1794.8073, 2225.1135, 2238.1035
1103	Protein name	Specie	Swiss-Prot Acc. N°	MOWSE score	Coverage %	Queries matched	p-value	Theor. pI	Theor. Mw
	Lon protease homolog, mitochondrial	Rattus norvegicus	LONM_RAT	211	0.15	14	6.1e-018	6.17	106296
		Observed	Mr(expt)	Mr(calc)	ppm	Start		End	Miss	Ions	Peptide
		1045.5638	1044.5565	1044.5240	31.1	312	-	319	0	---	R.TIPWLEDR.V + Oxidation (HW)
		1128.6068	1127.5995	1127.6087	-8.15	411	-	419	1	---	R.LDHLAEKFR.Q
		1174.5957	1173.5884	1173.5965	-6.84	167	-	175	0	---	K.EGLLLWCQR.K
		1178.5870	1177.5797	1177.5914	-9.89	167	-	175	0	---	K.EGLLLWCQR.K + Trp->Kynurenin (W)
		1269.6194	1268.6121	1268.6262	-11.06	332	-	340	2	---	K.LEDFRDYRR.V
		1352.6156	1351.6083	1351.6190	-7.92	761	-	771	0	---	K.GISQEQMQEFR.A
		1352.6156	1351.6083	1351.6190	-7.92	761	-	771	0	47	K.GISQEQMQEFR.A
		1390.7612	1389.7539	1389.7616	-5.53	734	-	745	0	---	R.VGWEQLLTTIAR.T + Trp->Kynurenin (W)
		1392.6383	1391.6310	1391.6405	-6.78	55	-	65	0	---	K.TFTAWCNSHLR.K
		1429.7505	1428.7432	1428.7572	-9.81	746	-	757	0	79	R.TINEVENQILTR.D
		1429.7505	1428.7432	1428.7572	-9.81	746	-	757	0	---	R.TINEVENQILTR.D
		1461.7167	1460.7094	1460.7194	-6.83	366	-	378	0	---	R.LSNRPAFMPSEGR.M
		1477.7058	1476.6985	1476.7143	-10.70	366	-	378	0	---	R.LSNRPAFMPSEGR.M + Oxidation (M)
		1481.8015	1480.7942	1480.8038	-6.47	312	-	323	1	---	R.TIPWLEDRVPQK.T
		1520.7335	1519.7262	1519.7354	-6.05	55	-	66	1	---	K.TFTAWCNSHLRK.A
		1548.7565	1547.7492	1547.7580	-5.65	438	-	450	1	---	K.HRDYETATLSDIK.A
		1561.7214	1560.7141	1560.7242	-6.46	870	-	882	0	---	R.ELPPDQAEYCIAR.M
		1561.7214	1560.7142	1560.7242	-6.44	870	-	882	0	83	R.ELPPDQAEYCIAR.M
		1568.8401	1567.8328	1567.8470	-9.06	205	-	216	1	---	R.HRPELIEYDKLR.K
		1831.9900	1830.9827	1830.9952	-6.79	854	-	869	2	---	K.VLAGDKNFITAEELRR.E
		No match to: 2211.1050
1104	Protein name	Specie	Swiss-Prot Acc. N°	MOWSE score	Coverage %	Queries matched	p-value	Theor. pI	Theor. Mw
	Aldehyde dehydrogenase family 1 member L1	Rattus norvegicus	AL1L1_RAT	320	0.18	16	7.7e-029	5.79	99976
		Observed	Mr(expt)	Mr(calc)	ppm	Start		End	Miss	Ions	Peptide
		1095.5535	1094.5462	1094.5542	-7.33	757	-	764	1	---	R.KLVEYCQR.G
		1264.6088	1263.6015	1263.6095	-6.35	815	-	826	0	---	R.FADGDVDAVLSR.A
		1276.6373	1275.6300	1275.6394	-7.35	521	-	531	0	---	K.THVGMSIQTFR.Y
		1363.6757	1362.6684	1362.6779	-6.96	883	-	894	0	---	K.DLGEAALNEYLR.I
		1489.8188	1488.8115	1488.8201	-5.77	100	-	112	0	---	R.HGSIIYHPSLLPR.H
		1489.8189	1488.8116	1488.8201	-5.74	100	-	112	0	77	R.HGSIIYHPSLLPR.H
		1540.7665	1539.7592	1539.7682	-5.82	827	-	841	0	111	R.ANATEFGLASGVFTR.D
		1540.7665	1539.7592	1539.7682	-5.80	827	-	841	0	---	R.ANATEFGLASGVFTR.D
		1552.8717	1551.8644	1551.8733	-5.72	621	-	636	0	---	K.GVVNILPGSGSLVGQR.L
		1625.7467	1624.7394	1624.7455	-3.71	743	-	756	0	---	R.DTNHGPQNHEAHLR.K
		1625.7467	1624.7394	1624.7455	-3.71	743	-	756	0	53	R.DTNHGPQNHEAHLR.K
		1648.9143	1647.9070	1647.9169	-5.97	540	-	554	0	---	K.IQGATIPINQARPNR.N
		1967.9722	1966.9649	1966.9748	-5.03	877	-	894	1	---	K.QSGFGKDLGEAALNEYLR.I
		2120.0247	2119.0174	2119.0280	-5.01	308	-	328	0	---	K.GSASSDLELTEAELATAEAVR.S
		2211.1050	2210.0977	2210.0273	31.9	394	-	411	2	---	R.KLRGEDDESECVINYVER.A
		2225.1108	2224.1035	2224.1674	-28.73	512	-	531	1	---	R.GAVYTLALKTHVGMSIQTFR.Y + Oxidation (HW); Oxidation (M)
		No match to: 1045.5654, 1190.6083, 1794.8041, 2233.0713, 2238.0994, 2299.1853
1105	Protein name	Specie	Swiss-Prot Acc. N°	MOWSE score	Coverage %	Queries matched	p-value	Theor. pI	Theor. Mw
	Aldehydedehydrogenasefamily1memberL1	Rattus norvegicus	AL1L1_RAT	445	0.22	21	2.4e-041	5.79	99976
		Observed	Mr(expt)	Mr(calc)	ppm	Start		End	Miss	Ions	Peptide
		1017.6104	1016.6031	1016.6019	1.25	386	-	393	0	---	R.EFIQLLVR.K
		1095.5533	1094.5460	1094.5542	-7.51	757	-	764	1	---	R.KLVEYCQR.G
		1264.6079	1263.6006	1263.6095	-7.06	815	-	826	0	---	R.FADGDVDAVLSR.A
		1276.6378	1275.6305	1275.6394	-6.96	521	-	531	0	---	K.THVGMSIQTFR.Y
		1292.6285	1291.6212	1291.6343	-10.14	521	-	531	0	---	K.THVGMSIQTFR.Y+Oxidation(M)
		1363.6782	1362.6709	1362.6779	-5.12	883	-	894	0	---	K.DLGEAALNEYLR.I
		1378.7019	1377.6946	1377.6962	-1.15	803	-	814	0	---	K.EESFGPIMIISR.F
		1489.8197	1488.8124	1488.8201	-5.17	100	-	112	0	---	R.HGSIIYHPSLLPR.H
		1489.8197	1488.8124	1488.8201	-5.17	100	-	112	0	97	R.HGSIIYHPSLLPR.H
		1540.7693	1539.7620	1539.7682	-3.99	827	-	841	0	125	R.ANATEFGLASGVFTR.D
		1540.7693	1539.7620	1539.7682	-3.98	827	-	841	0	---	R.ANATEFGLASGVFTR.D
		1552.8743	1551.8670	1551.8733	-4.05	621	-	636	0	---	K.GVVNILPGSGSLVGQR.L
		1625.7445	1624.7372	1624.7455	-5.06	743	-	756	0	---	R.DTNHGPQNHEAHLR.K
		1625.7445	1624.7372	1624.7455	-5.06	743	-	756	0	93	R.DTNHGPQNHEAHLR.K
		1648.9138	1647.9065	1647.9169	-6.27	540	-	554	0	---	K.IQGATIPINQARPNR.N
		1717.8833	1716.8760	1716.8835	-4.36	713	-	726	0	---	R.LFVEESIHNQFVQK.V
		1753.8358	1752.8285	1752.8404	-6.78	743	-	757	1	---	R.DTNHGPQNHEAHLRK.L
		1967.9728	1966.9655	1966.9748	-4.73	877	-	894	1	---	K.QSGFGKDLGEAALNEYLR.I
		2120.0249	2119.0176	2119.0280	-4.91	308	-	328	0	---	K.GSASSDLELTEAELATAEAVR.S
		2211.1050	2210.0977	2210.0273	31.9	394	-	411	2	---	R.KLRGEDDESECVINYVER.A
		2225.1106	2224.1033	2224.1674	-28.82	512	-	531	1	---	R.GAVYTLALKTHVGMSIQTFR.Y+Oxidation(HW);Oxidation(M)
		Nomatchto:1045.5667,1190.6074,2183.0134
1106	Protein name	Specie	Swiss-Prot Acc. N°	MOWSE score	Coverage %	Queries matched	p-value	Theor. pI	Theor. Mw
	Glycogen phosphorylase, liver form	Rattus norvegicus	PYGL_RAT	111	0.1	11	6.1e-008	6.75	97877
		Observed	Mr(expt)	Mr(calc)	ppm	Start		End	Miss	Ions	Peptide
		1053.5691	1052.5618	1052.5655	-3.46	643	-	650	0	25	K.VIFLENYR.V
		1053.5691	1052.5618	1052.5655	-3.45	643	-	650	0	---	K.VIFLENYR.V
		1265.7014	1264.6941	1264.7040	-7.84	35	-	44	1	---	R.HLHFTLVKDR.N
		1265.7014	1264.6941	1264.7040	-7.83	35	-	44	1	3	R.HLHFTLVKDR.N
		1294.7460	1293.7387	1293.7445	-4.45	641	-	650	1	---	K.LKVIFLENYR.V
		1318.6807	1317.6734	1317.6605	9.83	546	-	555	1	---	K.FSQFLEKEYK.V
		1418.7346	1417.7273	1417.7354	-5.71	522	-	533	0	---	K.LHSFVGDDIFLR.E
		1840.9141	1839.9068	1839.9155	-4.75	279	-	293	1	29	R.VLYPNDNFFEGKELR.L
		1840.9141	1839.9068	1839.9155	-4.73	279	-	293	1	---	R.VLYPNDNFFEGKELR.L
		2211.1050	2210.0977	2210.1987	-45.68	353	-	370	2	---	R.IFVDIEKLPWSKAWEITK.K + 2 Trp->Kynurenin (W)
		2225.1140	2224.1067	2224.0834	10.5	817	-	834	2	---	R.TIREYAKDIWNMEPSDLK.I + Oxidation (HW)
		No match to: 1045.5645, 1794.8085
1107	Protein name	Specie	Swiss-Prot Acc. N°	MOWSE score	Coverage %	Queries matched	p-value	Theor. pI	Theor. Mw
	Aldehydedehydrogenasefamily1memberL1	Rattus norvegicus	AL1L1_RAT	467	0.29	27	1.5e-043	5.79	99976
		Observed	Mr(expt)	Mr(calc)	ppm	Start		End	Miss	Ions	Peptide
		1017.6046	1016.5973	1016.6019	-4.45	386	-	393	0	---	R.EFIQLLVR.K
		1046.4340	1045.4267	1045.4328	-5.77	532	-	539	0	---	R.YFAGWCDK.I
		1095.5547	1094.5474	1094.5542	-6.23	757	-	764	1	---	R.KLVEYCQR.G
		1238.7155	1237.7082	1237.7142	-4.87	61	-	72	1	---	R.ARGQALPEVVAK.Y
		1264.6078	1263.6005	1263.6095	-7.14	815	-	826	0	---	R.FADGDVDAVLSR.A
		1276.6373	1275.6300	1275.6394	-7.35	521	-	531	0	---	K.THVGMSIQTFR.Y
		1292.6307	1291.6234	1291.6343	-8.44	521	-	531	0	---	K.THVGMSIQTFR.Y+Oxidation(M)
		1363.6752	1362.6679	1362.6779	-7.32	883	-	894	0	---	K.DLGEAALNEYLR.I
		1378.6947	1377.6874	1377.6962	-6.38	803	-	814	0	---	K.EESFGPIMIISR.F
		1394.6903	1393.6830	1393.6911	-5.82	803	-	814	0	---	K.EESFGPIMIISR.F+Oxidation(M)
		1489.8175	1488.8102	1488.8201	-6.64	100	-	112	0	---	R.HGSIIYHPSLLPR.H
		1489.8175	1488.8102	1488.8201	-6.64	100	-	112	0	99	R.HGSIIYHPSLLPR.H
		1540.7671	1539.7598	1539.7682	-5.42	827	-	841	0	140	R.ANATEFGLASGVFTR.D
		1540.7671	1539.7598	1539.7682	-5.41	827	-	841	0	---	R.ANATEFGLASGVFTR.D
		1552.8732	1551.8659	1551.8733	-4.76	621	-	636	0	---	K.GVVNILPGSGSLVGQR.L
		1625.7418	1624.7345	1624.7455	-6.73	743	-	756	0	---	R.DTNHGPQNHEAHLR.K
		1625.7418	1624.7345	1624.7455	-6.71	743	-	756	0	86	R.DTNHGPQNHEAHLR.K
		1648.9158	1647.9085	1647.9169	-5.06	540	-	554	0	---	K.IQGATIPINQARPNR.N
		1717.8799	1716.8726	1716.8835	-6.34	713	-	726	0	---	R.LFVEESIHNQFVQK.V
		1753.8339	1752.8266	1752.8404	-7.86	743	-	757	1	---	R.DTNHGPQNHEAHLRK.L
		1870.9086	1869.9013	1869.9122	-5.80	211	-	225	0	---	K.INWDQPAEAIHNWIR.G+2Trp->Kynurenin(W)
		1910.8771	1909.8698	1909.8728	-1.54	151	-	166	0	---	K.ECEVLPDDTVSTLYNR.F
		1967.9718	1966.9645	1966.9748	-5.24	877	-	894	1	---	K.QSGFGKDLGEAALNEYLR.I
		2120.0244	2119.0171	2119.0280	-5.15	308	-	328	0	---	K.GSASSDLELTEAELATAEAVR.S
		2211.1050	2210.0977	2210.0273	31.9	394	-	411	2	---	R.KLRGEDDESECVINYVER.A
		2225.1199	2224.1126	2224.1674	-24.64	512	-	531	1	---	R.GAVYTLALKTHVGMSIQTFR.Y+Oxidation(HW);Oxidation(M)
		2405.1743	2404.1670	2404.1744	-3.08	736	-	756	1	---	K.IGNPLERDTNHGPQNHEAHLR.K
		Nomatchto:1045.5679,1161.6320,1190.6094,1501.8168,1794.8112,2183.0186,2233.0859,2299.1836
1108	Protein name	Specie	Swiss-Prot Acc. N°	MOWSE score	Coverage %	Queries matched	p-value	Theor. pI	Theor. Mw
	Aldehydedehydrogenasefamily1memberL1	Rattus norvegicus	AL1L1_RAT	435	0.26	25	2.4e-040	5.79	99976
		Observed	Mr(expt)	Mr(calc)	ppm	Start		End	Miss	Ions	Peptide
		1046.4301	1045.4228	1045.4328	-9.50	532	-	539	0	---	R.YFAGWCDK.I
		1073.6753	1072.6680	1072.5699	91.5	734	-	742	1	---	K.MKIGNPLER.D+Oxidation(M)
		1095.5510	1094.5437	1094.5542	-9.61	757	-	764	1	---	R.KLVEYCQR.G
		1264.6072	1263.5999	1263.6095	-7.61	815	-	826	0	---	R.FADGDVDAVLSR.A
		1276.6355	1275.6282	1275.6394	-8.76	521	-	531	0	---	K.THVGMSIQTFR.Y
		1292.6271	1291.6198	1291.6343	-11.23	521	-	531	0	---	K.THVGMSIQTFR.Y+Oxidation(M)
		1363.6746	1362.6673	1362.6779	-7.76	883	-	894	0	---	K.DLGEAALNEYLR.I
		1378.6921	1377.6848	1377.6962	-8.27	803	-	814	0	---	K.EESFGPIMIISR.F
		1394.6852	1393.6779	1393.6911	-9.48	803	-	814	0	---	K.EESFGPIMIISR.F+Oxidation(M)
		1489.8175	1488.8102	1488.8201	-6.64	100	-	112	0	---	R.HGSIIYHPSLLPR.H
		1489.8175	1488.8102	1488.8201	-6.64	100	-	112	0	106	R.HGSIIYHPSLLPR.H
		1540.7660	1539.7587	1539.7682	-6.13	827	-	841	0	140	R.ANATEFGLASGVFTR.D
		1540.7660	1539.7587	1539.7682	-6.13	827	-	841	0	---	R.ANATEFGLASGVFTR.D
		1552.8700	1551.8627	1551.8733	-6.82	621	-	636	0	---	K.GVVNILPGSGSLVGQR.L
		1625.7421	1624.7348	1624.7455	-6.56	743	-	756	0	84	R.DTNHGPQNHEAHLR.K
		1625.7421	1624.7348	1624.7455	-6.54	743	-	756	0	---	R.DTNHGPQNHEAHLR.K
		1648.9154	1647.9081	1647.9169	-5.30	540	-	554	0	---	K.IQGATIPINQARPNR.N
		1717.8787	1716.8714	1716.8835	-7.04	713	-	726	0	---	R.LFVEESIHNQFVQK.V
		1753.8298	1752.8225	1752.8404	-10.20	743	-	757	1	---	R.DTNHGPQNHEAHLRK.L
		1870.9039	1869.8966	1869.9122	-8.31	211	-	225	0	---	K.INWDQPAEAIHNWIR.G+2Trp->Kynurenin(W)
		1910.8707	1909.8634	1909.8728	-4.89	151	-	166	0	---	K.ECEVLPDDTVSTLYNR.F
		1967.9652	1966.9579	1966.9748	-8.59	877	-	894	1	---	K.QSGFGKDLGEAALNEYLR.I
		2120.0181	2119.0108	2119.0280	-8.12	308	-	328	0	---	K.GSASSDLELTEAELATAEAVR.S
		2211.1050	2210.0977	2210.0273	31.9	394	-	411	2	---	R.KLRGEDDESECVINYVER.A
		2405.1648	2404.1575	2404.1744	-7.03	736	-	756	1	---	K.IGNPLERDTNHGPQNHEAHLR.K
		Nomatchto:1013.5452,1045.5604,1161.6288,1163.6176,1190.6063,1361.6707,1362.6672,1494.8280,1599.7632,1704.8497,1794.7991,1950.9545,2183.0107
1109	Protein name	Specie	Swiss-Prot Acc. N°	MOWSE score	Coverage %	Queries matched	p-value	Theor. pI	Theor. Mw
	Aldehydedehydrogenasefamily1memberL1	Rattus norvegicus	AL1L1_RAT	61	0.05	5	0.0055	5.79	99976
		Observed	Mr(expt)	Mr(calc)	ppm	Start		End	Miss	Ions	Peptide
		1489.8173	1488.8100	1488.8201	-6.80	100	-	112	0	31	R.HGSIIYHPSLLPR.H
		1489.8173	1488.8100	1488.8201	-6.78	100	-	112	0	---	R.HGSIIYHPSLLPR.H
		1540.7721	1539.7648	1539.7682	-2.17	827	-	841	0	19	R.ANATEFGLASGVFTR.D
		1540.7721	1539.7648	1539.7682	-2.17	827	-	841	0	---	R.ANATEFGLASGVFTR.D
		2211.1050	2210.0977	2210.0273	31.9	394	-	411	2	---	R.KLRGEDDESECVINYVER.A
		Nomatchto:1025.5420,1045.5675,1246.5994,1246.5994,1700.8359
1110	Protein name	Specie	Swiss-Prot Acc. N°	MOWSE score	Coverage %	Queries matched	p-value	Theor. pI	Theor. Mw
	Aldehydedehydrogenasefamily1memberL1	Rattus norvegicus	AL1L1_RAT	491	0.31	29	6.1e-46	5.79	99976
		Observed	Mr(expt)	Mr(calc)	ppm	Start		End	Miss	Ions	Peptide
		1017.6094	1016.6021	1016.6019	0.27	386	-	393	0	---	R.EFIQLLVR.K
		1046.4333	1045.4260	1045.4328	-6.44	532	-	539	0	---	R.YFAGWCDK.I
		1073.6798	1072.6725	1072.5699	95.7	734	-	742	1	---	K.MKIGNPLER.D+Oxidation(M)
		1095.5581	1094.5508	1094.5542	-3.13	757	-	764	1	---	R.KLVEYCQR.G
		1238.7188	1237.7115	1237.7142	-2.20	61	-	72	1	---	R.ARGQALPEVVAK.Y
		1264.6107	1263.6034	1263.6095	-4.84	815	-	826	0	---	R.FADGDVDAVLSR.A
		1276.6433	1275.6360	1275.6394	-2.65	521	-	531	0	---	K.THVGMSIQTFR.Y
		1292.6356	1291.6283	1291.6343	-4.64	521	-	531	0	---	K.THVGMSIQTFR.Y+Oxidation(M)
		1363.6766	1362.6693	1362.6779	-6.29	883	-	894	0	---	K.DLGEAALNEYLR.I
		1378.6981	1377.6908	1377.6962	-3.91	803	-	814	0	---	K.EESFGPIMIISR.F
		1394.6902	1393.6829	1393.6911	-5.89	803	-	814	0	---	K.EESFGPIMIISR.F+Oxidation(M)
		1489.8198	1488.8125	1488.8201	-5.10	100	-	112	0	---	R.HGSIIYHPSLLPR.H
		1489.8198	1488.8125	1488.8201	-5.08	100	-	112	0	112	R.HGSIIYHPSLLPR.H
		1515.8463	1514.8390	1514.8061	21.7	657	-	669	2	---	K.HIMKSCALSNVKK.V
		1540.7689	1539.7616	1539.7682	-4.24	827	-	841	0	---	R.ANATEFGLASGVFTR.D
		1540.7689	1539.7616	1539.7682	-4.23	827	-	841	0	136	R.ANATEFGLASGVFTR.D
		1552.8745	1551.8672	1551.8733	-3.92	621	-	636	0	---	K.GVVNILPGSGSLVGQR.L
		1625.7473	1624.7400	1624.7455	-3.34	743	-	756	0	---	R.DTNHGPQNHEAHLR.K
		1625.7473	1624.7400	1624.7455	-3.34	743	-	756	0	78	R.DTNHGPQNHEAHLR.K
		1648.9185	1647.9112	1647.9169	-3.42	540	-	554	0	---	K.IQGATIPINQARPNR.N
		1717.8845	1716.8772	1716.8835	-3.66	713	-	726	0	---	R.LFVEESIHNQFVQK.V
		1753.8378	1752.8305	1752.8404	-5.64	743	-	757	1	---	R.DTNHGPQNHEAHLRK.L
		1824.8370	1823.8297	1823.8360	-3.42	191	-	206	1	---	R.CPQSEEGATYEGIQKK.E
		1870.9078	1869.9005	1869.9122	-6.23	211	-	225	0	---	K.INWDQPAEAIHNWIR.G+2Trp->Kynurenin(W)
		1910.8719	1909.8646	1909.8728	-4.26	151	-	166	0	---	K.ECEVLPDDTVSTLYNR.F
		1967.9740	1966.9667	1966.9748	-4.12	877	-	894	1	---	K.QSGFGKDLGEAALNEYLR.I
		2120.0266	2119.0193	2119.0280	-4.11	308	-	328	0	---	K.GSASSDLELTEAELATAEAVR.S
		2211.1050	2210.0977	2210.0273	31.9	394	-	411	2	---	R.KLRGEDDESECVINYVER.A
		2405.1697	2404.1624	2404.1744	-4.99	736	-	756	1	---	K.IGNPLERDTNHGPQNHEAHLR.K
		Nomatchto:1045.5712,1161.6359,1190.6111,1501.8284,1599.7687,2054.9229,2183.0166
1112	Protein name	Specie	Swiss-Prot Acc. N°	MOWSE score	Coverage %	Queries matched	p-value	Theor. pI	Theor. Mw
	Sarcinedehydrogenase,mitochondrial	Rattus norvegicus	SARDH_RAT	226	0.1	12	1.9e-019	6.15	102573
		Observed	Mr(expt)	Mr(calc)	ppm	Start		End	Miss	Ions	Peptide
		1025.5388	1024.5315	1024.5342	-2.58	580	-	588	0	---	K.FYLLGADAR.K
		1025.5388	1024.5315	1024.5342	-2.56	580	-	588	0	44	K.FYLLGADAR.K
		1075.5076	1074.5003	1074.5094	-8.46	906	-	914	1	---	K.SPFDPDNKR.V
		1154.5897	1153.5824	1153.5880	-4.84	855	-	864	1	---	R.RADFGFTVNK.T
		1220.6329	1219.6256	1219.6422	-13.58	243	-	252	2	---	R.VRTDDFGVRR.V
		1246.5974	1245.5901	1245.6003	-8.18	446	-	455	0	---	R.FHHSLTDHPR.W
		1246.5974	1245.5901	1245.6003	-8.17	446	-	455	0	61	R.FHHSLTDHPR.W
		1396.8152	1395.8079	1395.8198	-8.50	89	-	101	1	---	K.LGVGGVVLLERER.L
		1487.7557	1486.7484	1486.7562	-5.24	229	-	242	0	---	R.GAQVIENCAVTGIR.V
		1700.8290	1699.8217	1699.8318	-5.95	468	-	482	0	64	K.NYSVVFPHDEPLAGR.N
		1700.8290	1699.8217	1699.8318	-5.94	468	-	482	0	---	K.NYSVVFPHDEPLAGR.N
		2211.1050	2210.0977	2210.2066	-49.26	224	-	244	2	---	R.AAVARGAQVIENCAVTGIRVR.T
		Nomatchto:1045.5649,1489.7938,1540.7719,2238.1023
1113	Protein name	Specie	Swiss-Prot Acc. N°	MOWSE score	Coverage %	Queries matched	p-value	Theor. pI	Theor. Mw
	Endoplasmin	Rattus norvegicus	ENPL_RAT	117	0.06	7	1.5e-008	4.72	92998
		Observed	Mr(expt)	Mr(calc)	ppm	Start		End	Miss	Ions	Peptide
		1081.5406	1080.5333	1080.5352	-1.77	76	-	84	0	---	K.FAFQAEVNR.M
		1081.5406	1080.5334	1080.5352	-1.72	76	-	84	0	34	K.FAFQAEVNR.M
		1187.6677	1186.6604	1186.6710	-8.92	385	-	395	0	---	K.SILFVPTSAPR.G
		1187.6677	1186.6604	1186.6710	-8.90	385	-	395	0	51	K.SILFVPTSAPR.G
		1794.7998	1793.7925	1793.8260	-18.69	480	-	493	1	---	K.YNDTFWKEFGTNIK.L + Dioxidation (W)
		2250.0437	2249.0364	2249.0349	0.68	512	-	530	0	---	R.FQSSHHSTDITSLDQYVER.M
		2250.0437	2249.0364	2249.0349	0.68	512	-	530	0	13	R.FQSSHHSTDITSLDQYVER.M
		No match to: 1045.5665, 2211.1050
1114	Protein name	Specie	Swiss-Prot Acc. N°	MOWSE score	Coverage %	Queries matched	p-value	Theor. pI	Theor. Mw
	Aldehydedehydrogenasefamily1memberL1	Rattus norvegicus	AL1L1_RAT	259	0.18	17	9.6e-023	5.79	99976
		Observed	Mr(expt)	Mr(calc)	ppm	Start		End	Miss	Ions	Peptide
		1046.4324	1045.4251	1045.4328	-7.30	532	-	539	0	---	R.YFAGWCDK.I
		1095.5531	1094.5458	1094.5542	-7.69	757	-	764	1	---	R.KLVEYCQR.G
		1264.6085	1263.6012	1263.6095	-6.58	815	-	826	0	---	R.FADGDVDAVLSR.A
		1276.6364	1275.6291	1275.6394	-8.06	521	-	531	0	---	K.THVGMSIQTFR.Y
		1292.6252	1291.6179	1291.6343	-12.70	521	-	531	0	---	K.THVGMSIQTFR.Y+Oxidation(M)
		1363.6704	1362.6631	1362.6779	-10.84	883	-	894	0	---	K.DLGEAALNEYLR.I
		1489.8157	1488.8084	1488.8201	-7.87	100	-	112	0	96	R.HGSIIYHPSLLPR.H
		1489.8157	1488.8084	1488.8201	-7.85	100	-	112	0	---	R.HGSIIYHPSLLPR.H
		1540.7654	1539.7581	1539.7682	-6.53	827	-	841	0	101	R.ANATEFGLASGVFTR.D
		1540.7654	1539.7581	1539.7682	-6.52	827	-	841	0	---	R.ANATEFGLASGVFTR.D
		1552.8712	1551.8639	1551.8733	-6.05	621	-	636	0	---	K.GVVNILPGSGSLVGQR.L
		1625.7427	1624.7354	1624.7455	-6.17	743	-	756	0	---	R.DTNHGPQNHEAHLR.K
		1648.9100	1647.9027	1647.9169	-8.58	540	-	554	0	---	K.IQGATIPINQARPNR.N
		1668.8977	1667.8904	1667.9141	-14.19	175	-	190	1	---	K.GMVQAVRLIAEGTAPR.C
		1753.8014	1752.7941	1752.8404	-26.41	743	-	757	1	---	R.DTNHGPQNHEAHLRK.L
		2211.1050	2210.0977	2210.0273	31.9	394	-	411	2	---	R.KLRGEDDESECVINYVER.A
		2225.1230	2224.1157	2224.1674	-23.25	512	-	531	1	---	R.GAVYTLALKTHVGMSIQTFR.Y+Oxidation(HW);Oxidation(M)
		Nomatchto:1013.5475,1045.5608,1163.6111,1180.4928,1190.6066,1246.5939,1361.6697,1494.8270,1599.7631,1599.7631,1704.8486,1794.8021,2215.1101,2238.0977
1115	Protein name	Specie	Swiss-Prot Acc. N°	MOWSE score	Coverage %	Queries matched	p-value	Theor. pI	Theor. Mw
	Sarcinedehydrogenase,mitochondrial	Rattus norvegicus	SARDH_RAT	360	0.2	22	7.7e-033	6.15	102573
		Observed	Mr(expt)	Mr(calc)	ppm	Start		End	Miss	Ions	Peptide
		1025.5409	1024.5336	1024.5342	-0.53	580	-	588	0	---	K.FYLLGADAR.K
		1064.5408	1063.5335	1063.5411	-7.10	243	-	251	1	---	R.VRTDDFGVR.R
		1075.5117	1074.5044	1074.5094	-4.64	906	-	914	1	---	K.SPFDPDNKR.V
		1111.6744	1110.6671	1110.6761	-8.08	89	-	99	0	---	K.LGVGGVVLLER.E
		1117.6627	1116.6554	1116.6655	-9.05	802	-	811	1	---	K.LKTSVPFLGR.E
		1154.5917	1153.5844	1153.5880	-3.11	855	-	864	1	---	R.RADFGFTVNK.T
		1220.6340	1219.6267	1219.6422	-12.67	243	-	252	2	---	R.VRTDDFGVRR.V
		1246.5989	1245.5916	1245.6003	-6.99	446	-	455	0	71	R.FHHSLTDHPR.W
		1246.5989	1245.5916	1245.6003	-6.97	446	-	455	0	---	R.FHHSLTDHPR.W
		1310.6406	1309.6333	1309.6428	-7.25	777	-	786	1	---	K.GYRHWHADLR.S
		1351.7107	1350.7034	1350.7143	-8.05	768	-	779	1	---	R.AIDSLSIEKGYR.H
		1396.8177	1395.8104	1395.8198	-6.71	89	-	101	1	---	K.LGVGGVVLLERER.L
		1402.7000	1401.6927	1401.7014	-6.20	445	-	455	1	---	R.RFHHSLTDHPR.W
		1446.7859	1445.7786	1445.7878	-6.35	804	-	816	1	---	K.TSVPFLGREALEK.Q
		1487.7556	1486.7483	1486.7562	-5.30	229	-	242	0	---	R.GAQVIENCAVTGIR.V
		1487.7556	1486.7483	1486.7562	-5.29	229	-	242	0	86	R.GAQVIENCAVTGIR.V
		1700.8302	1699.8229	1699.8318	-5.23	468	-	482	0	---	K.NYSVVFPHDEPLAGR.N
		1700.8302	1699.8229	1699.8318	-5.23	468	-	482	0	63	K.NYSVVFPHDEPLAGR.N
		1851.9176	1850.9103	1850.9084	1.04	787	-	803	1	---	R.SDDSPLEAGLAFTCKLK.T
		2183.0581	2182.0508	2182.0589	-3.71	486	-	503	1	---	R.RDPLHEELLGQGCVFQER.Q
		2211.1050	2210.0977	2210.2066	-49.26	224	-	244	2	---	R.AAVARGAQVIENCAVTGIRVR.T
		2383.9426	2382.9353	2383.0276	-38.74	672	-	692	0	---	R.CQLMDCSEDLGMLSIQGPASR.D+Oxidation(M)
		Nomatchto:1045.5660,1638.8541,1791.7192
1116	Protein name	Specie	Swiss-Prot Acc. N°	MOWSE score	Coverage %	Queries matched	p-value	Theor. pI	Theor. Mw
	Sarcinedehydrogenase,mitochondrial	Rattus norvegicus	SARDH_RAT	342	0.12	17	4.8e-031	6.15	102573
		Observed	Mr(expt)	Mr(calc)	ppm	Start		End	Miss	Ions	Peptide
		1025.5414	1024.5341	1024.5342	-0.04	580	-	588	0	---	K.FYLLGADAR.K
		1075.5139	1074.5066	1074.5094	-2.60	906	-	914	1	---	K.SPFDPDNKR.V
		1111.6813	1110.6740	1110.6761	-1.87	89	-	99	0	---	K.LGVGGVVLLER.E
		1117.6696	1116.6623	1116.6655	-2.87	802	-	811	1	---	K.LKTSVPFLGR.E
		1153.6345	1152.6272	1152.6291	-1.64	580	-	589	1	---	K.FYLLGADARK.A
		1154.5964	1153.5891	1153.5880	0.96	855	-	864	1	---	R.RADFGFTVNK.T
		1220.6356	1219.6283	1219.6422	-11.36	243	-	252	2	---	R.VRTDDFGVRR.V
		1246.6035	1245.5962	1245.6003	-3.28	446	-	455	0	---	R.FHHSLTDHPR.W
		1246.6035	1245.5962	1245.6003	-3.27	446	-	455	0	71	R.FHHSLTDHPR.W
		1351.7142	1350.7069	1350.7143	-5.46	768	-	779	1	---	R.AIDSLSIEKGYR.H
		1396.8231	1395.8158	1395.8198	-2.84	89	-	101	1	---	K.LGVGGVVLLERER.L
		1402.7075	1401.7002	1401.7014	-0.85	445	-	455	1	---	R.RFHHSLTDHPR.W
		1487.7592	1486.7519	1486.7562	-2.91	229	-	242	0	91	R.GAQVIENCAVTGIR.V
		1487.7592	1486.7519	1486.7562	-2.88	229	-	242	0	---	R.GAQVIENCAVTGIR.V
		1700.8346	1699.8273	1699.8318	-2.65	468	-	482	0	57	K.NYSVVFPHDEPLAGR.N
		1700.8346	1699.8273	1699.8318	-2.64	468	-	482	0	---	K.NYSVVFPHDEPLAGR.N
		2211.1050	2210.0977	2210.2066	-49.26	224	-	244	2	---	R.AAVARGAQVIENCAVTGIRVR.T
		Nomatchto:1045.5696
1117	Protein name	Specie	Swiss-Prot Acc. N°	MOWSE score	Coverage %	Queries matched	p-value	Theor. pI	Theor. Mw
	Sarcinedehydrogenase,mitochondrial	Rattus norvegicus	SARDH_RAT	188	0.08	10	1.2e-015	6.15	102573
		Observed	Mr(expt)	Mr(calc)	ppm	Start		End	Miss	Ions	Peptide
		1025.5420	1024.5347	1024.5342	0.55	580	-	588	0	---	K.FYLLGADAR.K
		1154.5991	1153.5918	1153.5880	3.30	855	-	864	1	---	R.RADFGFTVNK.T
		1246.5979	1245.5906	1245.6003	-7.78	446	-	455	0	---	R.FHHSLTDHPR.W
		1246.5979	1245.5906	1245.6003	-7.78	446	-	455	0	50	R.FHHSLTDHPR.W
		1396.8199	1395.8126	1395.8198	-5.14	89	-	101	1	---	K.LGVGGVVLLERER.L
		1487.7556	1486.7483	1486.7562	-5.30	229	-	242	0	---	R.GAQVIENCAVTGIR.V
		1487.7556	1486.7483	1486.7562	-5.29	229	-	242	0	40	R.GAQVIENCAVTGIR.V
		1700.8315	1699.8242	1699.8318	-4.47	468	-	482	0	---	K.NYSVVFPHDEPLAGR.N
		1700.8315	1699.8243	1699.8318	-4.44	468	-	482	0	51	K.NYSVVFPHDEPLAGR.N
		2211.1050	2210.0977	2210.2066	-49.26	224	-	244	2	---	R.AAVARGAQVIENCAVTGIRVR.T
		Nomatchto:1045.5641,2225.1223,2233.0767
1118	Protein name	Specie	Swiss-Prot Acc. N°	MOWSE score	Coverage %	Queries matched	p-value	Theor. pI	Theor. Mw
	Endoplasmin	Rattus norvegicus	ENPL_RAT	473	0.3	34	3.8e-044	4.72	92998
		Observed	Mr(expt)	Mr(calc)	ppm	Start		End	Miss	Ions	Peptide
		1004.5538	1003.5465	1003.5451	1.46	683	-	690	1	---	K.KTFEINPR.H
		1015.4602	1014.4529	1014.4658	-12.71	396	-	404	0	---	R.GLFDEYGSK.K
		1031.4922	1030.4849	1030.4906	-5.49	538	-	546	0	---	K.IYFMAGSSR.K
		1081.5370	1080.5297	1080.5352	-5.11	76	-	84	0	73	K.FAFQAEVNR.M
		1081.5370	1080.5297	1080.5352	-5.10	76	-	84	0	---	K.FAFQAEVNR.M
		1139.5736	1138.5663	1138.5731	-5.93	494	-	503	0	---	K.LGVIEDHSNR.T
		1150.5311	1149.5238	1149.5302	-5.54	548	-	557	0	---	K.EAESSPFVER.L
		1166.6323	1165.6250	1165.6390	-11.97	691	-	699	1	---	R.HPLIRDMLR.R + Oxidation (M)
		1187.6699	1186.6626	1186.6710	-7.06	385	-	395	0	---	K.SILFVPTSAPR.G
		1187.6699	1186.6626	1186.6710	-7.05	385	-	395	0	81	K.SILFVPTSAPR.G
		1278.6243	1277.6170	1277.6252	-6.36	547	-	557	1	---	R.KEAESSPFVER.L
		1306.7393	1305.7320	1305.7452	-10.06	691	-	700	2	---	R.HPLIRDMLRR.V
		1322.7317	1321.7244	1321.7401	-11.85	691	-	700	2	---	R.HPLIRDMLRR.V + Oxidation (M)
		1396.7179	1395.7106	1395.7219	-8.05	494	-	505	1	---	K.LGVIEDHSNRTR.L
		1402.6698	1401.6625	1401.6711	-6.09	535	-	546	1	---	K.QDKIYFMAGSSR.K
		1425.7036	1424.6963	1424.7048	-5.95	73	-	84	1	---	K.SEKFAFQAEVNR.M
		1485.7438	1484.7365	1484.7471	-7.12	435	-	448	0	---	K.GVVDSDDLPLNVSR.E
		1492.8291	1491.8218	1491.8310	-6.16	684	-	695	1	---	K.TFEINPRHPLIR.D
		1530.7627	1529.7554	1529.7660	-6.93	535	-	547	2	---	K.QDKIYFMAGSSRK.E
		1544.8210	1543.8137	1543.8205	-4.42	103	-	116	1	---	R.ELISNASDALDKIR.L
		1549.6985	1548.6912	1548.6984	-4.61	349	-	360	1	---	K.EVEEDEYKAFYK.S
		1611.7051	1610.6978	1610.7109	-8.13	416	-	428	0	---	R.VFITDDFHDMMPK.Y + Oxidation (M)
		1682.8438	1681.8365	1681.8423	-3.46	71	-	84	2	---	R.EKSEKFAFQAEVNR.M
		1749.8646	1748.8573	1748.8621	-2.73	396	-	410	2	---	R.GLFDEYGSKKSDYIK.L
		1751.8411	1750.8338	1750.8171	9.55	415	-	428	1	---	R.RVFITDDFHDMMPK.Y
		1767.8102	1766.8029	1766.8120	-5.15	415	-	428	1	---	R.RVFITDDFHDMMPK.Y + Oxidation (M)
		1783.8086	1782.8013	1782.8069	-3.15	415	-	428	1	---	R.RVFITDDFHDMMPK.Y + 2 Oxidation (M)
		1953.9940	1952.9867	1952.9956	-4.52	725	-	741	2	---	R.SGYLLPDTKAYGDRIER.M
		2112.0859	2111.0786	2111.1045	-12.25	143	-	161	1	---	K.NLLHVTDTGVGMTREELVK.N
		2128.0920	2127.0847	2127.0994	-6.90	143	-	161	1	---	K.NLLHVTDTGVGMTREELVK.N + Oxidation (M)
		2250.0354	2249.0281	2249.0349	-3.01	512	-	530	0	---	R.FQSSHHSTDITSLDQYVER.M
		2250.0354	2249.0281	2249.0349	-3.01	512	-	530	0	128	R.FQSSHHSTDITSLDQYVER.M
		2265.1077	2264.1004	2264.1073	-3.03	664	-	683	2	---	K.AQAYQTGKDISTNYYASQKK.T
		2356.0593	2355.0520	2355.0623	-4.38	640	-	660	0	---	R.LTESPCALVASQYGWSGNMER.I
		No match to: 1045.5629, 1754.8435, 2211.1050
1119	Protein name	Specie	Swiss-Prot Acc. N°	MOWSE score	Coverage %	Queries matched	p-value	Theor. pI	Theor. Mw
	Sarcinedehydrogenase,mitochondrial	Rattus norvegicus	SARDH_RAT	282	0.1	14	4.8e-025	6.15	102573
		Observed	Mr(expt)	Mr(calc)	ppm	Start		End	Miss	Ions	Peptide
		1025.5402	1024.5329	1024.5342	-1.21	580	-	588	0	---	K.FYLLGADAR.K
		1075.5082	1074.5009	1074.5094	-7.90	906	-	914	1	---	K.SPFDPDNKR.V
		1111.6783	1110.6710	1110.6761	-4.57	89	-	99	0	---	K.LGVGGVVLLER.E
		1154.5939	1153.5866	1153.5880	-1.20	855	-	864	1	---	R.RADFGFTVNK.T
		1220.6304	1219.6231	1219.6422	-15.63	243	-	252	2	---	R.VRTDDFGVRR.V
		1246.5969	1245.5896	1245.6003	-8.58	446	-	455	0	---	R.FHHSLTDHPR.W
		1246.5969	1245.5896	1245.6003	-8.56	446	-	455	0	73	R.FHHSLTDHPR.W
		1396.8152	1395.8079	1395.8198	-8.50	89	-	101	1	---	K.LGVGGVVLLERER.L
		1402.6979	1401.6906	1401.7014	-7.70	445	-	455	1	---	R.RFHHSLTDHPR.W
		1487.7560	1486.7487	1486.7562	-5.05	229	-	242	0	54	R.GAQVIENCAVTGIR.V
		1487.7560	1486.7487	1486.7562	-5.04	229	-	242	0	---	R.GAQVIENCAVTGIR.V
		1700.8308	1699.8235	1699.8318	-4.88	468	-	482	0	---	K.NYSVVFPHDEPLAGR.N
		1700.8308	1699.8235	1699.8318	-4.87	468	-	482	0	74	K.NYSVVFPHDEPLAGR.N
		2211.1050	2210.0977	2210.2066	-49.26	224	-	244	2	---	R.AAVARGAQVIENCAVTGIRVR.T
		Nomatchto:1045.5618,1540.7667,1794.8092
1120	Protein name	Specie	Swiss-Prot Acc. N°	MOWSE score	Coverage %	Queries matched	p-value	Theor. pI	Theor. Mw
	Elongation factor 2	Rattus norvegicus	EF2_RAT	225	0.12	13	2.4e-019	6.41	96192
		Observed	Mr(expt)	Mr(calc)	ppm	Start		End	Miss	Ions	Peptide
		1091.5770	1090.5697	1090.5771	-6.78	2	-	10	0	---	M.VNFTVDQIR.A
		1091.5770	1090.5698	1090.5771	-6.75	2	-	10	0	78	M.VNFTVDQIR.A
		1265.6995	1264.6922	1264.6411	40.4	273	-	284	2	---	K.FSKSANSPDGKK.L
		1378.7061	1377.6988	1377.7075	-6.30	728	-	739	0	61	R.CLYASVLTAQPR.L
		1378.7061	1377.6988	1377.7075	-6.27	728	-	739	0	---	R.CLYASVLTAQPR.L
		1404.7140	1403.7067	1403.7157	-6.39	236	-	249	1	---	K.FAAKGEGQLGAAER.A
		1418.7327	1417.7254	1417.7300	-3.24	319	-	330	2	---	K.LDIKLDSEDKDK.E
		1534.8079	1533.8006	1533.8086	-5.18	727	-	739	1	---	R.RCLYASVLTAQPR.L
		1615.7556	1614.7483	1614.7573	-5.55	482	-	495	0	---	K.TGTITTFEHAHNMR.V
		1615.7556	1614.7483	1614.7573	-5.53	482	-	495	0	38	K.TGTITTFEHAHNMR.V
		1742.8318	1741.8245	1741.8311	-3.78	634	-	647	1	---	R.YLAEKYEWDVAEAR.K
		1746.8250	1745.8177	1745.8260	-4.75	634	-	647	1	---	R.YLAEKYEWDVAEAR.K + Trp->Kynurenin (W)
		1799.8876	1798.8803	1798.8890	-4.82	786	-	801	0	---	K.AYLPVNESFGFTADLR.S
		No match to: 1045.5663, 1053.5701, 1294.7472, 1361.6796, 1794.8069, 1840.9102, 2211.1050
1121	Protein name	Specie	Swiss-Prot Acc. N°	MOWSE score	Coverage %	Queries matched	p-value	Theor. pI	Theor. Mw
	Elongationfactor2	Rattus norvegicus	EF2_RAT	190	0.09	10	7.7e-016	6.41	96192
		Observed	Mr(expt)	Mr(calc)	ppm	Start		End	Miss	Ions	Peptide
		1091.5764	1090.5691	1090.5771	-7.33	2	-	10	0	---	M.VNFTVDQIR.A
		1091.5764	1090.5691	1090.5771	-7.31	2	-	10	0	60	M.VNFTVDQIR.A
		1378.7053	1377.6980	1377.7075	-6.85	728	-	739	0	---	R.CLYASVLTAQPR.L
		1378.7053	1377.6980	1377.7075	-6.83	728	-	739	0	63	R.CLYASVLTAQPR.L
		1404.7114	1403.7041	1403.7157	-8.25	236	-	249	1	---	K.FAAKGEGQLGAAER.A
		1534.8055	1533.7982	1533.8086	-6.74	727	-	739	1	---	R.RCLYASVLTAQPR.L
		1615.7515	1614.7442	1614.7573	-8.11	482	-	495	0	26	K.TGTITTFEHAHNMR.V
		1615.7515	1614.7442	1614.7573	-8.08	482	-	495	0	---	K.TGTITTFEHAHNMR.V
		1742.8250	1741.8177	1741.8311	-7.68	634	-	647	1	---	R.YLAEKYEWDVAEAR.K
		1799.8815	1798.8742	1798.8890	-8.21	786	-	801	0	---	K.AYLPVNESFGFTADLR.S
		Nomatchto:1045.5605,1320.5752,1361.6769,1481.7937,2211.1050
1122	Protein name	Specie	Swiss-Prot Acc. N°	MOWSE score	Coverage %	Queries matched	p-value	Theor. pI	Theor. Mw
	Elongationfactor2	Rattus norvegicus	EF2_RAT	200	0.09	12	7.7e-017	6.41	96192
		Observed	Mr(expt)	Mr(calc)	ppm	Start		End	Miss	Ions	Peptide
		1091.5789	1090.5716	1090.5771	-5.07	2	-	10	0	64	M.VNFTVDQIR.A
		1091.5789	1090.5716	1090.5771	-5.04	2	-	10	0	---	M.VNFTVDQIR.A
		1378.7096	1377.7023	1377.7075	-3.73	728	-	739	0	64	R.CLYASVLTAQPR.L
		1378.7096	1377.7023	1377.7075	-3.73	728	-	739	0	---	R.CLYASVLTAQPR.L
		1404.7208	1403.7135	1403.7157	-1.55	236	-	249	1	---	K.FAAKGEGQLGAAER.A
		1534.8134	1533.8061	1533.8086	-1.59	727	-	739	1	---	R.RCLYASVLTAQPR.L
		1615.7598	1614.7525	1614.7573	-2.96	482	-	495	0	37	K.TGTITTFEHAHNMR.V
		1615.7598	1614.7525	1614.7573	-2.94	482	-	495	0	---	K.TGTITTFEHAHNMR.V
		1631.7540	1630.7467	1630.7522	-3.36	482	-	495	0	---	K.TGTITTFEHAHNMR.V+Oxidation(M)
		1742.8325	1741.8252	1741.8311	-3.37	634	-	647	1	---	R.YLAEKYEWDVAEAR.K
		1746.8289	1745.8216	1745.8260	-2.52	634	-	647	1	---	R.YLAEKYEWDVAEAR.K+Trp->Kynurenin(W)
		1799.8927	1798.8854	1798.8890	-1.98	786	-	801	0	---	K.AYLPVNESFGFTADLR.S
		Nomatchto:1045.5640,1108.6219,1361.6808,1382.7036,1481.8021,1794.8119,2211.1050
1123	Protein name	Specie	Swiss-Prot Acc. N°	MOWSE score	Coverage %	Queries matched	p-value	Theor. pI	Theor. Mw
	Cytoplasmicaconitatehydratase	Rattus norvegicus	ACOC_RAT	177	0.14	16	1.5e-014	6.72	98750
		Observed	Mr(expt)	Mr(calc)	ppm	Start		End	Miss	Ions	Peptide
		1037.5264	1036.5191	1036.5189	0.23	794	-	802	0	---	K.AVLAESYER.T
		1050.4803	1049.4730	1049.4778	-4.52	142	-	149	0	---	K.NQDLEFER.N
		1084.5546	1083.5473	1083.5535	-5.73	336	-	344	0	---	R.YLQAVGMFR.D
		1100.5414	1099.5341	1099.5484	-13.03	336	-	344	0	---	R.YLQAVGMFR.D+Oxidation(M)
		1101.5094	1100.5021	1100.4999	2.01	705	-	713	1	---	R.DFNSYGSRR.G
		1108.6151	1107.6078	1107.6189	-10.00	32	-	40	1	---	R.YGRLPFSIR.V
		1108.6151	1107.6078	1107.6189	-9.99	32	-	40	1	27	R.YGRLPFSIR.V
		1143.6434	1142.6361	1142.6448	-7.57	73	-	82	0	---	K.SIEVPFKPAR.V
		1256.5199	1255.5126	1255.5226	-7.98	159	-	168	0	---	K.WGSQAFCNMR.I
		1272.5129	1271.5056	1271.5176	-9.39	159	-	168	0	---	K.WGSQAFCNMR.I+Oxidation(HW)
		1320.6024	1319.5951	1319.6218	-20.21	142	-	151	1	---	K.NQDLEFERNR.E
		1382.6975	1381.6902	1381.6990	-6.34	21	-	31	1	---	K.FFNLNKLEDSR.Y
		1382.6975	1381.6902	1381.6990	-6.34	21	-	31	1	77	K.FFNLNKLEDSR.Y
		1599.8252	1598.8179	1598.8304	-7.82	469	-	483	0	---	K.TSLSPGSGVVTYYLR.E
		1852.9491	1851.9418	1851.9519	-5.47	277	-	293	0	---	K.FVEFFGPGVAQLSIADR.A
		2090.1692	2089.1619	2089.1684	-3.09	169	-	187	0	---	R.IIPPGSGIIHQVNLEYLAR.V
		Nomatchto:1045.5629,1091.5817,1481.8004,1481.8004,1766.9448,2211.1050,2225.1155
1124	Protein name	Specie	Swiss-Prot Acc. N°	MOWSE score	Coverage %	Queries matched	p-value	Theor. pI	Theor. Mw
	Cytoplasmic aconitate hydratase	Rattus norvegicus	ACOC_RAT	224	0.16	19	3e-019	6.72	98750
		Observed	Mr(expt)	Mr(calc)	ppm	Start		End	Miss	Ions	Peptide
		1037.5269	1036.5196	1036.5189	0.71	794	-	802	0	---	K.AVLAESYER.T
		1050.4823	1049.4750	1049.4778	-2.61	142	-	149	0	---	K.NQDLEFER.N
		1084.5559	1083.5486	1083.5535	-4.53	336	-	344	0	---	R.YLQAVGMFR.D
		1100.5427	1099.5354	1099.5484	-11.84	336	-	344	0	---	R.YLQAVGMFR.D + Oxidation (M)
		1101.5177	1100.5104	1100.4999	9.56	705	-	713	1	---	R.DFNSYGSRR.G
		1108.6166	1107.6093	1107.6189	-8.66	32	-	40	1	31	R.YGRLPFSIR.V
		1108.6166	1107.6093	1107.6189	-8.64	32	-	40	1	---	R.YGRLPFSIR.V
		1143.6466	1142.6393	1142.6448	-4.77	73	-	82	0	---	K.SIEVPFKPAR.V
		1238.6528	1237.6455	1237.6567	-9.05	150	-	158	2	---	R.NRERFEFLK.W
		1256.5211	1255.5138	1255.5226	-7.02	159	-	168	0	---	K.WGSQAFCNMR.I
		1272.5125	1271.5052	1271.5176	-9.70	159	-	168	0	---	K.WGSQAFCNMR.I + Oxidation (HW)
		1320.6202	1319.6129	1319.6218	-6.72	142	-	151	1	---	K.NQDLEFERNR.E
		1382.6993	1381.6920	1381.6990	-5.04	21	-	31	1	---	K.FFNLNKLEDSR.Y
		1382.6993	1381.6921	1381.6990	-5.01	21	-	31	1	82	K.FFNLNKLEDSR.Y
		1599.8308	1598.8235	1598.8304	-4.32	469	-	483	0	---	K.TSLSPGSGVVTYYLR.E
		1605.7645	1604.7572	1604.7655	-5.15	142	-	153	2	---	K.NQDLEFERNRER.F
		1794.8083	1793.8010	1793.9610	-89.19	835	-	848	1	---	R.YTIHIPEHLKPRMK.V + Oxidation (HW); Oxidation (M)
		1852.9495	1851.9422	1851.9519	-5.25	277	-	293	0	---	K.FVEFFGPGVAQLSIADR.A
		2090.1628	2089.1555	2089.1684	-6.15	169	-	187	0	---	R.IIPPGSGIIHQVNLEYLAR.V
		No match to: 1045.5632, 1481.8025, 1481.8025, 2211.1050
1125	Protein name	Specie	Swiss-Prot Acc. N°	MOWSE score	Coverage %	Queries matched	p-value	Theor. pI	Theor. Mw
	GDH/6PGL endoplasmic bifunctional protein precursor	Rattus norvegicus	gi|15782167	285	0.14	14	1e-023	6.77	90410
		Observed	Mr(expt)	Mr(calc)	ppm	Start		End	Miss	Ions	Peptide
		1142.6691	1141.6618	1141.6608	0.93	214	-	223	0	---	K.QAVAQILPFR.D
		1177.6238	1176.6165	1176.6251	-7.29	366	-	375	1	---	K.ALDERVGYVR.I
		1253.6589	1252.6516	1252.6564	-3.82	105	-	114	0	---	K.AQFLQLSQYR.Q
		1253.6589	1252.6517	1252.6564	-3.78	105	-	114	0	68	K.AQFLQLSQYR.Q
		1333.6317	1332.6244	1332.6350	-7.93	256	-	266	0	---	R.ASFYEEYGVIR.D
		1655.8894	1654.8821	1654.8903	-4.95	214	-	227	1	---	K.QAVAQILPFRDQNR.K
		1754.8795	1753.8722	1753.8747	-1.43	311	-	326	0	---	K.SNAILGQYQAYSGQVR.Q
		1754.8795	1753.8722	1753.8747	-1.41	311	-	326	0	98	K.SNAILGQYQAYSGQVR.Q
		1783.9902	1782.9829	1782.9853	-1.32	214	-	228	2	---	K.QAVAQILPFRDQNRK.A
		1862.9438	1861.9365	1861.9403	-2.03	144	-	159	0	---	R.VFYFSVPPFAYADIAR.N
		1862.9439	1861.9366	1861.9403	-2.01	144	-	159	0	63	R.VFYFSVPPFAYADIAR.N
		2001.0266	2000.0193	2000.0203	-0.48	652	-	667	0	---	R.VPYYNIHPMPVHLHQR.L
		2017.0201	2016.0128	2016.0152	-1.19	652	-	667	0	---	R.VPYYNIHPMPVHLHQR.L + Oxidation (M)
		2264.1760	2263.1687	2263.1709	-0.98	715	-	734	0	---	R.GLDGDQLVVLTESPFRPHQR.M
		No match to: 1045.5669, 1392.7595, 1607.8101, 2211.1050, 2225.1155, 2233.0840, 2238.1123, 2299.1826
1126	Protein name	Specie	Swiss-Prot Acc. N°	MOWSE score	Coverage %	Queries matched	p-value	Theor. pI	Theor. Mw
	Dimethylglycine dehydrogenase, mitochondrial	Rattus norvegicus	M2GD_RAT	362	0.18	20	4.8e-033	6.91	96273
		Observed	Mr(expt)	Mr(calc)	ppm	Start		End	Miss	Ions	Peptide
		1084.6239	1083.6166	1083.6288	-11.24	657	-	666	0	---	K.ISDIPVTAIR.I
		1104.5864	1103.5791	1103.5876	-7.68	237	-	246	0	---	R.IVNAAGFWAR.E
		1104.5864	1103.5792	1103.5876	-7.65	237	-	246	0	61	R.IVNAAGFWAR.E
		1108.5803	1107.5730	1107.5825	-8.57	237	-	246	0	---	R.IVNAAGFWAR.E + Trp->Kynurenin (W)
		1115.5295	1114.5222	1114.5295	-6.50	286	-	294	0	---	R.DLEGSYYLR.Q
		1131.6204	1130.6131	1130.6336	-18.09	522	-	532	0	---	R.VGVIDLSPFGK.F
		1136.5760	1135.5687	1135.5774	-7.66	237	-	246	0	---	R.IVNAAGFWAR.E + Dioxidation (W)
		1412.8380	1411.8307	1411.8398	-6.46	654	-	666	1	---	K.SLKISDIPVTAIR.I
		1472.7537	1471.7464	1471.7606	-9.61	555	-	567	0	---	K.VGFTNISHMLTPR.G
		1482.6952	1481.6879	1481.7038	-10.72	298	-	310	0	---	R.DGLLFGPYESQEK.M
		1488.7446	1487.7373	1487.7555	-12.21	555	-	567	0	---	K.VGFTNISHMLTPR.G + Oxidation (M)
		1528.7294	1527.7221	1527.7317	-6.29	286	-	297	1	---	R.DLEGSYYLRQER.D
		1727.8319	1726.8246	1726.8315	-3.96	667	-	680	0	---	R.ISYTGELGWELYHR.R + Trp->Kynurenin (W)
		1744.9122	1743.9049	1743.9155	-6.09	615	-	631	0	---	R.NITDELGVLGVAGPYAR.R
		1744.9122	1743.9050	1743.9155	-6.07	615	-	631	0	121	R.NITDELGVLGVAGPYAR.R
		1901.8944	1900.8871	1900.8955	-4.41	440	-	455	1	---	R.ESYGFNNIVGYPKEER.F
		1901.8944	1900.8871	1900.8955	-4.41	440	-	455	1	106	R.ESYGFNNIVGYPKEER.F
		1982.9858	1981.9785	1981.9858	-3.65	112	-	129	0	---	R.LEEETGQVVGFHQPGSIR.L
		2055.1045	2054.0972	2054.1048	-3.68	830	-	847	0	---	K.NYPATIIQEPLVLTEPTR.T
		2129.0295	2128.0222	2128.0337	-5.40	438	-	455	2	---	K.ARESYGFNNIVGYPKEER.F
		No match to: 1045.5624, 1320.5730, 1794.8057, 2211.1050, 2225.1160, 2233.0793, 2238.1047, 2299.1860
1127	Protein name	Specie	Swiss-Prot Acc. N°	MOWSE score	Coverage %	Queries matched	p-value	Theor. pI	Theor. Mw
	Heat shock protein HSP 90-alpha	Rattus norvegicus	HS90A_RAT	79	0.07	8	0.0001	4.93	85161
		Observed	Mr(expt)	Mr(calc)	ppm	Start		End	Miss	Ions	Peptide
		1236.6237	1235.6164	1235.6299	-10.87	348	-	357	1	---	R.APFDLFENRK.K
		1264.6326	1263.6253	1263.6360	-8.47	347	-	356	1	34	R.RAPFDLFENR.K
		1264.6326	1263.6253	1263.6360	-8.45	347	-	356	1	---	R.RAPFDLFENR.K
		1348.6514	1347.6441	1347.6572	-9.69	329	-	339	0	33	K.HFSVEGQLEFR.A
		1348.6514	1347.6441	1347.6572	-9.67	329	-	339	0	---	K.HFSVEGQLEFR.A
		1364.7202	1363.7129	1363.7248	-8.71	348	-	358	2	---	R.APFDLFENRKK.K
		1513.7775	1512.7702	1512.7784	-5.39	388	-	401	0	---	R.GVVDSEDLPLNISR.E
		2015.0328	2014.0255	2014.0371	-5.74	186	-	201	1	---	K.VILHLKEDQTEYLEER.R
		No match to: 1045.5626, 1320.5695, 1320.5695, 1638.8506, 1782.9404, 1911.0343, 2211.1050, 2225.1228, 2233.0825, 2238.1055, 2299.1780
1128	Protein name	Specie	Swiss-Prot Acc. N°	MOWSE score	Coverage %	Queries matched	p-value	Theor. pI	Theor. Mw
	Acylamino-acid-releasing enzyme	Rattus norvegicus	ACPH_RAT	123	0.03	4	3.8e-009	5.46	82415
		Observed	Mr(expt)	Mr(calc)	ppm	Start		End	Miss	Ions	Peptide
		1157.5630	1156.5557	1156.5625	-5.89	45	-	53	0	33	R.TVHTEWTQR.D
		1157.5630	1156.5557	1156.5625	-5.89	45	-	53	0	---	R.TVHTEWTQR.D
		1687.8940	1686.8867	1686.8940	-4.34	4	-	18	0	---	R.QVLLSEPQEAAALYR.G
		1687.8940	1686.8868	1686.8940	-4.32	4	-	18	0	78	R.QVLLSEPQEAAALYR.G
		No match to: 1045.5620, 1791.7213, 2211.1050
1129	Protein name	Specie	Swiss-Prot Acc. N°	MOWSE score	Coverage %	Queries matched	p-value	Theor. pI	Theor. Mw
	Dimethylglycinedehydrogenase,mitochondrial	Rattus norvegicus	M2GD_RAT	519	0.27	35	9.6e-049	6.91	96273
		Observed	Mr(expt)	Mr(calc)	ppm	Start		End	Miss	Ions	Peptide
		1053.4797	1052.4724	1052.4774	-4.74	682	-	690	0	---	R.EDSAALYER.I
		1084.6257	1083.6184	1083.6288	-9.57	657	-	666	0	---	K.ISDIPVTAIR.I
		1104.5837	1103.5764	1103.5876	-10.13	237	-	246	0	---	R.IVNAAGFWAR.E
		1104.5837	1103.5765	1103.5876	-10.09	237	-	246	0	82	R.IVNAAGFWAR.E
		1108.5779	1107.5706	1107.5825	-10.74	237	-	246	0	---	R.IVNAAGFWAR.E+Trp->Kynurenin(W)
		1115.5276	1114.5203	1114.5295	-8.20	286	-	294	0	---	R.DLEGSYYLR.Q
		1120.5736	1119.5663	1119.5825	-14.47	237	-	246	0	---	R.IVNAAGFWAR.E+Oxidation(HW)
		1131.6198	1130.6125	1130.6336	-18.62	522	-	532	0	---	R.VGVIDLSPFGK.F
		1136.5723	1135.5650	1135.5774	-10.92	237	-	246	0	---	R.IVNAAGFWAR.E+Dioxidation(W)
		1209.5685	1208.5612	1208.5785	-14.31	681	-	690	1	---	R.REDSAALYER.I
		1228.5656	1227.5583	1227.5772	-15.35	428	-	437	0	---	K.WTTTQYTEAK.A
		1316.6205	1315.6132	1315.6231	-7.48	137	-	146	1	---	R.VDEFKYQMTR.T
		1412.8359	1411.8286	1411.8398	-7.95	654	-	666	1	---	K.SLKISDIPVTAIR.I
		1445.7637	1444.7564	1444.7687	-8.52	234	-	246	1	---	R.ANRIVNAAGFWAR.E
		1449.7555	1448.7482	1448.7637	-10.65	234	-	246	1	---	R.ANRIVNAAGFWAR.E+Trp->Kynurenin(W)
		1472.7550	1471.7477	1471.7606	-8.73	555	-	567	0	---	K.VGFTNISHMLTPR.G
		1482.6957	1481.6884	1481.7038	-10.39	298	-	310	0	---	R.DGLLFGPYESQEK.M
		1488.7474	1487.7401	1487.7555	-10.33	555	-	567	0	---	K.VGFTNISHMLTPR.G+Oxidation(M)
		1528.7272	1527.7199	1527.7317	-7.73	286	-	297	1	---	R.DLEGSYYLRQER.D
		1576.7535	1575.7462	1575.7569	-6.78	425	-	437	1	---	R.YGKWTTTQYTEAK.A
		1704.8383	1703.8310	1703.8366	-3.29	789	-	804	0	---	K.VIGNTTSGSYSYSIQK.S
		1714.8408	1713.8335	1713.8474	-8.12	438	-	452	1	---	K.ARESYGFNNIVGYPK.E
		1723.8333	1722.8260	1722.8365	-6.11	667	-	680	0	---	R.ISYTGELGWELYHR.R
		1727.8267	1726.8194	1726.8315	-6.97	667	-	680	0	---	R.ISYTGELGWELYHR.R+Trp->Kynurenin(W)
		1744.9126	1743.9053	1743.9155	-5.86	615	-	631	0	---	R.NITDELGVLGVAGPYAR.R
		1744.9126	1743.9053	1743.9155	-5.86	615	-	631	0	111	R.NITDELGVLGVAGPYAR.R
		1883.8992	1882.8919	1882.9326	-21.59	667	-	681	1	---	R.ISYTGELGWELYHRR.E+Trp->Kynurenin(W)
		1901.8927	1900.8854	1900.8955	-5.30	440	-	455	1	---	R.ESYGFNNIVGYPKEER.F
		1901.8927	1900.8854	1900.8955	-5.30	440	-	455	1	154	R.ESYGFNNIVGYPKEER.F
		1982.9768	1981.9695	1981.9858	-8.19	112	-	129	0	---	R.LEEETGQVVGFHQPGSIR.L
		2055.1018	2054.0945	2054.1048	-4.99	830	-	847	0	---	K.NYPATIIQEPLVLTEPTR.T
		2085.0542	2084.0469	2084.0361	5.21	130	-	146	2	---	R.LATTPERVDEFKYQMTR.T
		2098.9966	2097.9893	2098.0636	-35.42	383	-	402	0	---	R.NYWVAIGFGYGIIHAGGVGK.Y+Oxidation(HW);Trp->Kynurenin(W)
		2101.0264	2100.0191	2100.0310	-5.64	130	-	146	2	---	R.LATTPERVDEFKYQMTR.T+Oxidation(M)
		2129.0288	2128.0215	2128.0337	-5.73	438	-	455	2	---	K.ARESYGFNNIVGYPKEER.F
		Nomatchto:1001.5354,1045.5601,1424.7549,1612.7626,2211.1050
1131	Protein name	Specie	Swiss-Prot Acc. N°	MOWSE score	Coverage %	Queries matched	p-value	Theor. pI	Theor. Mw
	Serotransferrin	Rattus norvegicus	TRFE_RAT	170	0.09	8	7.7e-014	7.14	0.09
		Observed	Mr(expt)	Mr(calc)	ppm	Start		End	Miss	Ions	Peptide
		1186.5355	1185.5282	1185.5349	-5.64	362	-	370	0	---	K.WCALSHQER.A
		1186.5355	1185.5282	1185.5349	-5.62	362	-	370	0	25	K.WCALSHQER.A
		1392.7560	1391.7487	1391.7561	-5.33	332	-	343	0	59	R.LYLGHSYVTAIR.N
		1392.7560	1391.7487	1391.7561	-5.31	332	-	343	0	---	R.LYLGHSYVTAIR.N
		1582.7900	1581.7827	1581.7973	-9.25	478	-	491	0	---	R.TAGWNIPMGLLFSR.I + Oxidation (M); Trp->Kynurenin (W)
		1656.7633	1655.7560	1655.7613	-3.21	252	-	264	0	---	R.KPVDQYEDCYLAR.I
		1656.7633	1655.7560	1655.7613	-3.20	252	-	264	0	55	R.KPVDQYEDCYLAR.I
		2299.1733	2298.1660	2298.1644	0.70	446	-	466	1	---	K.GYYAVAVVKASDSSINWNNLK.G
		No match to: 1045.5653, 2211.1050, 2225.1179, 2233.0874, 2238.1116
1132	Protein name	Specie	Swiss-Prot Acc. N°	MOWSE score	Coverage %	Queries matched	p-value	Theor. pI	Theor. Mw
	Serotransferrin	Rattus norvegicus	TRFE_RAT	405	0.33	29	2.4e-037	7.14	0.33
		Observed	Mr(expt)	Mr(calc)	ppm	Start		End	Miss	Ions	Peptide
		1015.5104	1014.5031	1014.5029	0.22	135	-	143	1	---	K.KSCHTGLGR.S
		1033.5233	1032.5160	1032.5175	-1.40	324	-	331	1	---	R.VPPRMDYR.L
		1049.5182	1048.5109	1048.5124	-1.40	324	-	331	1	---	R.VPPRMDYR.L + Oxidation (M)
		1186.5393	1185.5320	1185.5349	-2.44	362	-	370	0	---	K.WCALSHQER.A
		1186.5393	1185.5320	1185.5349	-2.43	362	-	370	0	49	K.WCALSHQER.A
		1193.5477	1192.5404	1192.5481	-6.46	38	-	46	1	---	K.CISFRDHMK.T
		1205.5906	1204.5833	1204.5910	-6.40	689	-	698	1	---	R.LLEACTFHKS.-
		1209.5398	1208.5325	1208.5430	-8.71	38	-	46	1	---	K.CISFRDHMK.T + Oxidation (M)
		1289.5361	1288.5288	1288.5329	-3.16	633	-	642	0	---	K.DCTGNFCLFR.S
		1327.7377	1326.7304	1326.7408	-7.83	316	-	327	1	---	K.DSAFGLLRVPPR.M
		1348.6495	1347.6422	1347.6419	0.27	455	-	466	0	---	K.ASDSSINWNNLK.G
		1360.5856	1359.5783	1359.5877	-6.92	27	-	37	0	---	K.WCAVSEHENTK.C
		1392.7593	1391.7520	1391.7561	-2.96	332	-	343	0	88	R.LYLGHSYVTAIR.N
		1392.7593	1391.7520	1391.7561	-2.94	332	-	343	0	---	R.LYLGHSYVTAIR.N
		1423.7452	1422.7379	1422.7507	-8.99	298	-	310	1	---	K.SKDFQLFGSPLGK.D
		1476.7700	1475.7627	1475.7732	-7.13	123	-	135	1	---	K.GTDFQLNQLQGKK.S
		1494.8259	1493.8186	1493.8242	-3.73	311	-	323	1	---	K.DLLFKDSAFGLLR.V
		1525.7849	1524.7776	1524.7784	-0.50	643	-	655	2	---	R.SSTKDLLFRDDTK.C
		1539.7067	1538.6994	1538.7035	-2.64	240	-	251	0	---	R.DQYELLCLDNTR.K
		1578.7963	1577.7890	1577.8024	-8.50	478	-	491	0	---	R.TAGWNIPMGLLFSR.I + Oxidation (HW)
		1582.7906	1581.7833	1581.7973	-8.87	478	-	491	0	---	R.TAGWNIPMGLLFSR.I + Oxidation (M); Trp->Kynurenin (W)
		1589.6790	1588.6717	1588.6763	-2.86	630	-	642	1	---	K.GDKDCTGNFCLFR.S
		1656.7640	1655.7567	1655.7613	-2.79	252	-	264	0	---	R.KPVDQYEDCYLAR.I
		1656.7640	1655.7568	1655.7613	-2.76	252	-	264	0	104	R.KPVDQYEDCYLAR.I
		1790.9603	1789.9530	1789.9587	-3.18	332	-	346	1	---	R.LYLGHSYVTAIRNQR.E
		2299.1814	2298.1741	2298.1644	4.23	446	-	466	1	---	K.GYYAVAVVKASDSSINWNNLK.G
		2461.2686	2460.2613	2460.2696	-3.37	588	-	609	0	---	K.KPVTEFATCHLAQAPNHVVVSR.K
		2712.2480	2711.2407	2711.2432	-0.91	347	-	370	1	---	R.EGVCPEGSIDSAPVKWCALSHQER.A
		2716.2783	2715.2710	2715.2381	12.1	347	-	370	1	---	R.EGVCPEGSIDSAPVKWCALSHQER.A + Trp->Kynurenin (W)
		No match to: 1045.5717, 1056.5931, 1607.8109, 1649.8257, 1748.9498, 2211.1050, 2225.1201, 2233.0894, 2238.1191
1133	Protein name	Specie	Swiss-Prot Acc. N°	MOWSE score	Coverage %	Queries matched	p-value	Theor. pI	Theor. Mw
	Serotransferrin	Rattus norvegicus	TRFE_RAT	144	0.07	6	3e-011	7.14	0.07
		Observed	Mr(expt)	Mr(calc)	ppm	Start		End	Miss	Ions	Peptide
		1186.5439	1185.5366	1185.5349	1.44	362	-	370	0	---	K.WCALSHQER.A
		1392.7653	1391.7580	1391.7561	1.34	332	-	343	0	60	R.LYLGHSYVTAIR.N
		1392.7653	1391.7580	1391.7561	1.37	332	-	343	0	---	R.LYLGHSYVTAIR.N
		1656.7661	1655.7588	1655.7613	-1.52	252	-	264	0	---	R.KPVDQYEDCYLAR.I
		1656.7661	1655.7588	1655.7613	-1.51	252	-	264	0	67	R.KPVDQYEDCYLAR.I
		2299.1736	2298.1663	2298.1644	0.83	446	-	466	1	---	K.GYYAVAVVKASDSSINWNNLK.G
		No match to: 1045.5853, 1461.7496, 1588.7347, 2211.1050, 2225.1162, 2233.0876, 2238.1096, 2238.1096, 2249.0679
1134	Protein name	Specie	Swiss-Prot Acc. N°	MOWSE score	Coverage %	Queries matched	p-value	Theor. pI	Theor. Mw
	Argininosuccinate synthase	Rattus norvegicus	ASSY_RAT	258	0.35	21	1.2e-022	7.63	46752
		Observed	Mr(expt)	Mr(calc)	ppm	Start		End	Miss	Ions	Peptide
		1186.6768	1185.6695	1185.6870	-14.74	166	-	176	0	---	K.QHGIPIPVTPK.S
		1196.5630	1195.5557	1195.5655	-8.20	156	-	165	1	49	K.GRNDLMEYAK.Q
		1196.5630	1195.5557	1195.5655	-8.19	156	-	165	1	---	K.GRNDLMEYAK.Q
		1212.5520	1211.5447	1211.5604	-12.97	156	-	165	1	---	K.GRNDLMEYAK.Q + Oxidation (M)
		1231.5857	1230.5784	1230.5855	-5.78	147	-	155	1	---	R.MPEFYNRFK.G
		1247.5731	1246.5658	1246.5805	-11.74	147	-	155	1	---	R.MPEFYNRFK.G + Oxidation (M)
		1356.7538	1355.7465	1355.7521	-4.09	101	-	112	2	---	R.KQVEIAQREGAK.Y
		1364.7296	1363.7223	1363.7320	-7.12	261	-	272	1	---	K.HGVGRIDIVENR.F
		1434.7705	1433.7632	1433.7701	-4.76	266	-	277	1	---	R.IDIVENRFIGMK.S
		1450.7587	1449.7514	1449.7650	-9.34	266	-	277	1	---	R.IDIVENRFIGMK.S + Oxidation (M)
		1471.7269	1470.7196	1470.7289	-6.31	154	-	165	2	---	R.FKGRNDLMEYAK.Q
		1471.7269	1470.7197	1470.7289	-6.28	154	-	165	2	24	R.FKGRNDLMEYAK.Q
		1487.7220	1486.7147	1486.7238	-6.12	154	-	165	2	---	R.FKGRNDLMEYAK.Q + Oxidation (M)
		1585.7664	1584.7591	1584.7678	-5.49	336	-	348	2	---	R.HCIDKSQERVEGK.V
		1588.7755	1587.7682	1587.7754	-4.50	113	-	127	1	---	K.YVSHGATGKGNDQVR.F
		1590.8658	1589.8585	1589.8712	-7.94	87	-	100	0	---	R.YLLGTSLARPCIAR.K
		1601.7882	1600.7809	1600.7627	11.4	336	-	348	2	---	R.HCIDKSQERVEGK.V + Oxidation (HW)
		1692.9742	1691.9669	1691.9723	-3.17	349	-	363	1	---	K.VQVSVFKGQVYILGR.E
		1692.9742	1691.9670	1691.9723	-3.15	349	-	363	1	81	K.VQVSVFKGQVYILGR.E
		2239.1108	2238.1035	2238.1103	-3.02	122	-	140	1	---	K.GNDQVRFELTCYSLAPQIK.V
		2378.0789	2377.0716	2377.0838	-5.11	317	-	335	0	---	K.FAELVYTGFWHSPECEFVR.H + Trp->Kynurenin (W)
		No match to: 1012.6503, 1045.5662, 1186.5370, 1392.7576, 1463.7432, 1656.7617, 2211.1050, 2225.1169
1135	Protein name	Specie	Swiss-Prot Acc. N°	MOWSE score	Coverage %	Queries matched	p-value	Theor. pI	Theor. Mw
	Serotransferrin	Rattus norvegicus	TRFE_RAT	361	0.29	26	6.1e-033	7.14	78512
		Observed	Mr(expt)	Mr(calc)	ppm	Start		End	Miss	Ions	Peptide
		1033.5220	1032.5147	1032.5175	-2.66	324	-	331	1	---	R.VPPRMDYR.L
		1049.5078	1048.5005	1048.5124	-11.32	324	-	331	1	---	R.VPPRMDYR.L+Oxidation(M)
		1186.5326	1185.5253	1185.5349	-8.10	362	-	370	0	55	K.WCALSHQER.A
		1186.5326	1185.5253	1185.5349	-8.09	362	-	370	0	---	K.WCALSHQER.A
		1193.5436	1192.5363	1192.5481	-9.90	38	-	46	1	---	K.CISFRDHMK.T
		1205.5818	1204.5745	1204.5910	-13.71	689	-	698	1	---	R.LLEACTFHKS.-
		1209.5360	1208.5287	1208.5430	-11.85	38	-	46	1	---	K.CISFRDHMK.T+Oxidation(M)
		1289.5323	1288.5250	1288.5329	-6.11	633	-	642	0	---	K.DCTGNFCLFR.S
		1327.7371	1326.7298	1326.7408	-8.28	316	-	327	1	---	K.DSAFGLLRVPPR.M
		1352.6656	1351.6583	1351.6368	15.9	455	-	466	0	---	K.ASDSSINWNNLK.G+Trp->Kynurenin(W)
		1360.5789	1359.5716	1359.5877	-11.85	27	-	37	0	---	K.WCAVSEHENTK.C
		1392.7562	1391.7489	1391.7561	-5.17	332	-	343	0	---	R.LYLGHSYVTAIR.N
		1392.7562	1391.7490	1391.7561	-5.15	332	-	343	0	71	R.LYLGHSYVTAIR.N
		1423.7463	1422.7390	1422.7507	-8.22	298	-	310	1	---	K.SKDFQLFGSPLGK.D
		1476.7643	1475.7570	1475.7732	-10.99	123	-	135	1	---	K.GTDFQLNQLQGKK.S
		1494.8237	1493.8164	1493.8242	-5.21	311	-	323	1	---	K.DLLFKDSAFGLLR.V
		1562.8043	1561.7970	1561.8075	-6.71	478	-	491	0	---	R.TAGWNIPMGLLFSR.I
		1578.8005	1577.7932	1577.8024	-5.83	478	-	491	0	---	R.TAGWNIPMGLLFSR.I+Oxidation(HW)
		1582.7935	1581.7862	1581.7973	-7.03	478	-	491	0	---	R.TAGWNIPMGLLFSR.I+Oxidation(M);Trp->Kynurenin(W)
		1656.7640	1655.7567	1655.7613	-2.79	252	-	264	0	---	R.KPVDQYEDCYLAR.I
		1656.7640	1655.7568	1655.7613	-2.76	252	-	264	0	99	R.KPVDQYEDCYLAR.I
		1667.7612	1666.7539	1666.8930	-83.45	616	-	629	1	---	R.VSTVLTAQKDLFWK.G+Dioxidation(W)
		1790.9592	1789.9519	1789.9587	-3.80	332	-	346	1	---	R.LYLGHSYVTAIRNQR.E
		2157.1443	2156.1370	2156.1452	-3.80	144	-	162	0	---	R.SAGWIIPIGLLFCNLPEPR.K+Trp->Kynurenin(W)
		2299.1829	2298.1756	2298.1644	4.88	446	-	466	1	---	K.GYYAVAVVKASDSSINWNNLK.G
		2712.2366	2711.2293	2711.2432	-5.11	347	-	370	1	---	R.EGVCPEGSIDSAPVKWCALSHQER.A
		Nomatchto:1012.6434,1036.5260,1045.5659,1082.5903,1107.5332,1151.5636,1463.7365,1601.7830,2211.1050
1136	Protein name	Specie	Swiss-Prot Acc. N°	MOWSE score	Coverage %	Queries matched	p-value	Theor. pI	Theor. Mw
	Argininosuccinate synthase	Rattus norvegicus	ASSY_RAT	258	0.35	21	1.2e-022	7.63	46752
		Observed	Mr(expt)	Mr(calc)	ppm	Start		End	Miss	Ions	Peptide
		1186.6768	1185.6695	1185.6870	-14.74	166	-	176	0	---	K.QHGIPIPVTPK.S
		1196.5630	1195.5557	1195.5655	-8.20	156	-	165	1	49	K.GRNDLMEYAK.Q
		1196.5630	1195.5557	1195.5655	-8.19	156	-	165	1	---	K.GRNDLMEYAK.Q
		1212.5520	1211.5447	1211.5604	-12.97	156	-	165	1	---	K.GRNDLMEYAK.Q + Oxidation (M)
		1231.5857	1230.5784	1230.5855	-5.78	147	-	155	1	---	R.MPEFYNRFK.G
		1247.5731	1246.5658	1246.5805	-11.74	147	-	155	1	---	R.MPEFYNRFK.G + Oxidation (M)
		1356.7538	1355.7465	1355.7521	-4.09	101	-	112	2	---	R.KQVEIAQREGAK.Y
		1364.7296	1363.7223	1363.7320	-7.12	261	-	272	1	---	K.HGVGRIDIVENR.F
		1434.7705	1433.7632	1433.7701	-4.76	266	-	277	1	---	R.IDIVENRFIGMK.S
		1450.7587	1449.7514	1449.7650	-9.34	266	-	277	1	---	R.IDIVENRFIGMK.S + Oxidation (M)
		1471.7269	1470.7196	1470.7289	-6.31	154	-	165	2	---	R.FKGRNDLMEYAK.Q
		1471.7269	1470.7197	1470.7289	-6.28	154	-	165	2	24	R.FKGRNDLMEYAK.Q
		1487.7220	1486.7147	1486.7238	-6.12	154	-	165	2	---	R.FKGRNDLMEYAK.Q + Oxidation (M)
		1585.7664	1584.7591	1584.7678	-5.49	336	-	348	2	---	R.HCIDKSQERVEGK.V
		1588.7755	1587.7682	1587.7754	-4.50	113	-	127	1	---	K.YVSHGATGKGNDQVR.F
		1590.8658	1589.8585	1589.8712	-7.94	87	-	100	0	---	R.YLLGTSLARPCIAR.K
		1601.7882	1600.7809	1600.7627	11.4	336	-	348	2	---	R.HCIDKSQERVEGK.V + Oxidation (HW)
		1692.9742	1691.9669	1691.9723	-3.17	349	-	363	1	---	K.VQVSVFKGQVYILGR.E
		1692.9742	1691.9670	1691.9723	-3.15	349	-	363	1	81	K.VQVSVFKGQVYILGR.E
		2239.1108	2238.1035	2238.1103	-3.02	122	-	140	1	---	K.GNDQVRFELTCYSLAPQIK.V
		2378.0789	2377.0716	2377.0838	-5.11	317	-	335	0	---	K.FAELVYTGFWHSPECEFVR.H + Trp->Kynurenin (W)
		No match to: 1012.6503, 1045.5662, 1186.5370, 1392.7576, 1463.7432, 1656.7617, 2211.1050, 2225.1169
1137	Protein name	Specie	Swiss-Prot Acc. N°	MOWSE score	Coverage %	Queries matched	p-value	Theor. pI	Theor. Mw
	NADH-ubiquinone oxidoreductase 75 kDa subunit, mitochondrial	Rattus norvegicus	NDUS1_RAT	182	0.17	13	4.8e-015	5.65	80331
		Observed	Mr(expt)	Mr(calc)	ppm	Start		End	Miss	Ions	Peptide
		1064.5529	1063.5456	1063.5451	0.49	409	-	417	0	60	R.FEAPLFNAR.I
		1064.5529	1063.5456	1063.5451	0.53	409	-	417	0	---	R.FEAPLFNAR.I
		1097.5197	1096.5124	1096.5149	-2.25	593	-	602	0	---	K.SATYVNTEGR.A
		1505.8054	1504.7981	1504.8072	-6.02	544	-	557	0	---	K.LLFLLGADGGCITR.Q
		1538.8285	1537.8212	1537.8253	-2.64	608	-	621	1	16	K.VAVTPPGLAREDWK.I
		1538.8285	1537.8212	1537.8253	-2.63	608	-	621	1	---	K.VAVTPPGLAREDWK.I
		1542.8210	1541.8137	1541.8202	-4.19	608	-	621	1	---	K.VAVTPPGLAREDWK.I + Trp->Kynurenin (W)
		1558.7753	1557.7680	1557.7787	-6.85	451	-	464	0	---	K.ILQDIASGNHEFSK.V
		1608.7767	1607.7694	1607.7791	-6.04	185	-	200	0	---	R.FASEIAGVDDLGTTGR.G
		1608.7767	1607.7695	1607.7791	-6.02	185	-	200	0	49	R.FASEIAGVDDLGTTGR.G
		1615.7866	1614.7793	1614.7889	-5.95	312	-	325	0	---	K.GLLTYTSWEDALSR.V + Trp->Kynurenin (W)
		2071.1467	2070.1394	2070.1473	-3.81	519	-	538	0	---	R.IASQVAALDLGYKPGVEAIR.K
		2075.1001	2074.0928	2074.0946	-0.87	625	-	643	0	---	R.ALSEIAGITLPYDTLDQVR.N
		No match to: 1045.5680, 2211.1050, 2225.1172, 2233.0789, 2238.1116, 2299.1821
1138	Protein name	Specie	Swiss-Prot Acc. N°	MOWSE score	Coverage %	Queries matched	p-value	Theor. pI	Theor. Mw
	NADH-ubiquinone oxidoreductase 75 kDa subunit, mitochondrial	Rattus norvegicus	NDUS1_RAT	107	0.14	9	1.5e-007	5.65	80331
		Observed	Mr(expt)	Mr(calc)	ppm	Start		End	Miss	Ions	Peptide
		1064.5487	1063.5414	1063.5451	-3.42	409	-	417	0	---	R.FEAPLFNAR.I
		1064.5487	1063.5414	1063.5451	-3.41	409	-	417	0	57	R.FEAPLFNAR.I
		1505.8059	1504.7986	1504.8072	-5.69	544	-	557	0	---	K.LLFLLGADGGCITR.Q
		1538.8243	1537.8170	1537.8253	-5.36	608	-	621	1	---	K.VAVTPPGLAREDWK.I
		1608.7743	1607.7670	1607.7791	-7.53	185	-	200	0	---	R.FASEIAGVDDLGTTGR.G
		1615.7843	1614.7770	1614.7889	-7.38	312	-	325	0	---	K.GLLTYTSWEDALSR.V + Trp->Kynurenin (W)
		1907.0167	1906.0094	1905.8527	82.3	277	-	291	1	---	R.MHEDINEEWISDKTR.F + Trp->Kynurenin (W)
		2071.1489	2070.1416	2070.1473	-2.75	519	-	538	0	---	R.IASQVAALDLGYKPGVEAIR.K
		2071.1489	2070.1417	2070.1473	-2.73	519	-	538	0	26	R.IASQVAALDLGYKPGVEAIR.K
		No match to: 1045.5641, 1179.5885, 1235.5170, 1307.6658, 1320.5743, 1475.7441, 1638.8503, 1791.7212, 1851.9192, 2211.1050, 2225.1155, 2233.0808, 2299.1792, 2383.9475, 2501.2446, 2501.2446
1139	Protein name	Specie	Swiss-Prot Acc. N°	MOWSE score	Coverage %	Queries matched	p-value	Theor. pI	Theor. Mw
	Moesin	Rattus norvegicus	MOES_RAT	262	0.12	11	4.8e-023	6.16	67868
		Observed	Mr(expt)	Mr(calc)	ppm	Start		End	Miss	Ions	Peptide
		1045.5729	1044.5656	1044.5563	8.89	524	-	533	0	---	K.ALTSELANAR.D
		1104.5787	1103.5714	1103.5764	-4.48	238	-	246	0	---	K.IGFPWSEIR.N
		1104.5787	1103.5715	1103.5764	-4.45	238	-	246	0	65	K.IGFPWSEIR.N
		1108.5732	1107.5659	1107.5713	-4.84	238	-	246	0	---	K.IGFPWSEIR.N + Trp->Kynurenin (W)
		1182.5890	1181.5817	1181.5869	-4.43	264	-	273	0	77	K.APDFVFYAPR.L
		1182.5890	1181.5817	1181.5869	-4.42	264	-	273	0	---	K.APDFVFYAPR.L
		1271.6677	1270.6604	1270.6993	-30.59	372	-	381	2	---	R.ALELEQERKR.A
		1310.6815	1309.6742	1309.6819	-5.86	263	-	273	1	---	K.KAPDFVFYAPR.L
		1310.6815	1309.6742	1309.6819	-5.85	263	-	273	1	89	K.KAPDFVFYAPR.L
		1472.7791	1471.7718	1471.7817	-6.69	295	-	306	1	---	R.RKPDTIEVQQMK.A
		2233.0815	2232.0742	2232.1215	-21.19	36	-	53	1	---	K.TIGLREVWFFGLQYQDTK.A + Dioxidation (W)
		No match to: 1248.5825, 2153.0349, 2211.1050, 2225.1167, 2238.1057
1140	Protein name	Specie	Swiss-Prot Acc. N°	MOWSE score	Coverage %	Queries matched	p-value	Theor. pI	Theor. Mw
	Dipeptidyl peptidase 3	Rattus norvegicus	DPP3_RAT	293	0.18	14	3.8e-026	5.12	83386
		Observed	Mr(expt)	Mr(calc)	ppm	Start		End	Miss	Ions	Peptide
		1164.5759	1163.5686	1163.5683	0.27	132	-	141	0	---	K.AAQQHPEEVR.S
		1449.6216	1448.6143	1448.6242	-6.80	499	-	510	0	---	K.FSTIASSYEECR.A
		1469.8423	1468.8350	1468.8402	-3.50	114	-	125	2	---	K.FVPNLPKEKLER.V
		1563.7867	1562.7794	1562.7841	-3.01	203	-	215	1	---	K.VVGQEGKYHYEVR.L
		1563.7867	1562.7795	1562.7841	-2.99	203	-	215	1	87	K.VVGQEGKYHYEVR.L
		1612.7466	1611.7393	1611.7430	-2.30	236	-	248	0	81	K.SYEFQGNHFQVTR.G
		1612.7466	1611.7393	1611.7430	-2.29	236	-	248	0	---	K.SYEFQGNHFQVTR.G
		1675.9424	1674.9351	1674.9417	-3.91	406	-	421	1	---	K.NVSLGNVLAVAYATKR.E
		1853.9194	1852.9121	1852.9220	-5.35	234	-	248	1	---	K.LKSYEFQGNHFQVTR.G
		1952.0267	1951.0194	1951.0316	-6.23	200	-	215	2	---	R.LFKVVGQEGKYHYEVR.L
		1955.9569	1954.9496	1954.9384	5.72	183	-	199	0	---	K.LAQDFLDSQNLSAYNTR.L
		1955.9569	1954.9496	1954.9384	5.72	183	-	199	0	46	K.LAQDFLDSQNLSAYNTR.L
		2058.9937	2057.9864	2057.9979	-5.58	422	-	437	2	---	R.EKLTFMEEEDKDLYIR.W
		2134.0918	2133.0845	2133.0953	-5.06	679	-	698	0	---	R.LEGSEVQLVEYEASAAGLIR.S
		No match to: 1045.5748, 1178.5632, 2179.0281, 2211.1050
1141	Protein name	Specie	Swiss-Prot Acc. N°	MOWSE score	Coverage %	Queries matched	p-value	Theor. pI	Theor. Mw
	Moesin	Rattus norvegicus	MOES_RAT	70	0.05	5	0.00082	6.16	67868
		Observed	Mr(expt)	Mr(calc)	ppm	Start		End	Miss	Ions	Peptide
		1045.5609	1044.5536	1044.5563	-2.60	524	-	533	0	---	K.ALTSELANAR.D
		1104.5736	1103.5663	1103.5764	-9.10	238	-	246	0	---	K.IGFPWSEIR.N
		1104.5736	1103.5663	1103.5764	-9.09	238	-	246	0	16	K.IGFPWSEIR.N
		1182.5856	1181.5783	1181.5869	-7.32	264	-	273	0	41	K.APDFVFYAPR.L
		1182.5856	1181.5783	1181.5869	-7.30	264	-	273	0	---	K.APDFVFYAPR.L
		No match to: 1318.6914, 1318.6914, 1484.8601, 2211.1050
1142	Protein name	Specie	Swiss-Prot Acc. N°	MOWSE score	Coverage %	Queries matched	p-value	Theor. pI	Theor. Mw
	Moesin	Rattus norvegicus	MOES_RAT	88	0.08	7	1.3e-005	6.16	67868
		Observed	Mr(expt)	Mr(calc)	ppm	Start		End	Miss	Ions	Peptide
		1045.5603	1044.5530	1044.5563	-3.17	524	-	533	0	---	K.ALTSELANAR.D
		1104.5704	1103.5631	1103.5764	-12.00	238	-	246	0	---	K.IGFPWSEIR.N
		1104.5704	1103.5632	1103.5764	-11.98	238	-	246	0	18	K.IGFPWSEIR.N
		1182.5803	1181.5730	1181.5869	-11.78	264	-	273	0	---	K.APDFVFYAPR.L
		1182.5803	1181.5730	1181.5869	-11.76	264	-	273	0	51	K.APDFVFYAPR.L
		1310.6785	1309.6712	1309.6819	-8.15	263	-	273	1	---	K.KAPDFVFYAPR.L
		2233.0757	2232.0684	2232.1215	-23.79	36	-	53	1	---	K.TIGLREVWFFGLQYQDTK.A + Dioxidation (W)
		No match to: 1052.5447, 1329.5740, 1329.5740, 2211.1050, 2225.1084, 2299.1858
1143	Protein name	Specie	Swiss-Prot Acc. N°	MOWSE score	Coverage %	Queries matched	p-value	Theor. pI	Theor. Mw
	Moesin	Rattus norvegicus	MOES_RAT	122	0.05	8	4.8e-009	6.16	67868
		Observed	Mr(expt)	Mr(calc)	ppm	Start		End	Miss	Ions	Peptide
		1045.5634	1044.5561	1044.5563	-0.20	524	-	533	0	---	K.ALTSELANAR.D
		1104.5717	1103.5644	1103.5764	-10.86	238	-	246	0	23	K.IGFPWSEIR.N
		1104.5717	1103.5644	1103.5764	-10.82	238	-	246	0	---	K.IGFPWSEIR.N
		1108.5674	1107.5601	1107.5713	-10.08	238	-	246	0	---	K.IGFPWSEIR.N + Trp->Kynurenin (W)
		1182.5828	1181.5755	1181.5869	-9.70	264	-	273	0	76	K.APDFVFYAPR.L
		1182.5828	1181.5755	1181.5869	-9.67	264	-	273	0	---	K.APDFVFYAPR.L
		1310.6753	1309.6680	1309.6819	-10.60	263	-	273	1	12	K.KAPDFVFYAPR.L
		1310.6753	1309.6680	1309.6819	-10.59	263	-	273	1	---	K.KAPDFVFYAPR.L
		No match to: 1027.5735, 1052.5448, 1248.5789, 1257.5935, 1437.7340, 1534.7800, 1634.7616, 2153.0225, 2211.1050
1144	Protein name	Specie	Swiss-Prot Acc. N°	MOWSE score	Coverage %	Queries matched	p-value	Theor. pI	Theor. Mw
	Protein disulfide-isomerase A4	Rattus norvegicus	PDIA4_RAT	224	73017	3e-019	16	4.98	0.16
		Observed	Mr(expt)	Mr(calc)	ppm	Start		End	Miss	Ions	Peptide
		1054.5234	1053.5161	1053.5243	-7.78	361	-	368	1	---	K.FQSKYEPR.M
		1116.5673	1115.5600	1115.5723	-11.04	628	-	636	1	---	K.FIDEHATKR.S
		1127.6663	1126.6590	1126.6723	-11.81	390	-	399	1	---	K.HALPLVGHRK.T
		1178.5566	1177.5493	1177.5629	-11.49	259	-	268	0	---	K.GRPFDYNGPR.E
		1178.5566	1177.5494	1177.5629	-11.45	259	-	268	0	51	K.GRPFDYNGPR.E
		1266.7502	1265.7429	1265.7568	-10.97	520	-	531	2	---	K.NNKGPVRVVVGK.T
		1282.6661	1281.6588	1281.6717	-10.08	244	-	254	1	---	K.RFDVSGYPTLK.I
		1306.6508	1305.6435	1305.6578	-10.97	258	-	268	1	56	R.KGRPFDYNGPR.E
		1306.6508	1305.6435	1305.6578	-10.94	258	-	268	1	---	R.KGRPFDYNGPR.E
		1435.6927	1434.6854	1434.7004	-10.43	259	-	270	1	---	K.GRPFDYNGPREK.Y
		1435.6927	1434.6855	1434.7004	-10.40	259	-	270	1	45	K.GRPFDYNGPREK.Y
		1563.7799	1562.7726	1562.7953	-14.54	258	-	270	2	---	R.KGRPFDYNGPREK.Y
		1954.0067	1952.9994	1953.0068	-3.77	611	-	627	2	---	K.NPIKFEGGNRDLEHLSK.F
		1965.9388	1964.9315	1964.9439	-6.32	144	-	161	1	---	K.GQAVDYDGSRTQEEIVAK.V
		2094.0371	2093.0298	2093.0389	-4.33	143	-	161	2	---	K.KGQAVDYDGSRTQEEIVAK.V
		2454.2397	2453.2324	2453.2438	-4.65	233	-	254	2	---	K.VDATEQTDLAKRFDVSGYPTLK.I
		No match to: 1000.5825, 1045.5610, 1161.6143, 1512.7382, 1566.7697, 1612.7375, 1815.9801, 1887.9620, 1920.0187, 1934.0005, 1955.9773, 2211.1050, 2448.2913
1145	Protein name	Specie	Swiss-Prot Acc. N°	MOWSE score	Coverage %	Queries matched	p-value	Theor. pI	Theor. Mw
	Moesin	Rattus norvegicus	MOES_RAT	112	0.05	7	4.8e-008	6.16	67868
		Observed	Mr(expt)	Mr(calc)	ppm	Start		End	Miss	Ions	Peptide
		1045.5571	1044.5498	1044.5563	-6.23	524	-	533	0	---	K.ALTSELANAR.D
		1104.5726	1103.5653	1103.5764	-10.01	238	-	246	0	---	K.IGFPWSEIR.N
		1104.5726	1103.5654	1103.5764	-9.98	238	-	246	0	19	K.IGFPWSEIR.N
		1108.5729	1107.5656	1107.5713	-5.11	238	-	246	0	---	K.IGFPWSEIR.N + Trp->Kynurenin (W)
		1182.5829	1181.5756	1181.5869	-9.59	264	-	273	0	82	K.APDFVFYAPR.L
		1182.5829	1181.5756	1181.5869	-9.58	264	-	273	0	---	K.APDFVFYAPR.L
		1310.6759	1309.6686	1309.6819	-10.14	263	-	273	1	---	K.KAPDFVFYAPR.L
		No match to: 1027.5729, 1052.5498, 1318.6887, 1329.5790, 1935.1281, 1935.1281, 2211.1050, 2225.1172
1146	Protein name	Specie	Swiss-Prot Acc. N°	MOWSE score	Coverage %	Queries matched	p-value	Theor. pI	Theor. Mw
	Moesin	Rattus norvegicus	MOES_RAT	112	0.05	7	4.8e-008	6.16	67868
		Observed	Mr(expt)	Mr(calc)	ppm	Start		End	Miss	Ions	Peptide
		1019.5782	1018.5709	1018.5712	-0.28	234	-	242	1	---	R.AFKAWAVAR.M
		1455.7952	1454.7879	1454.7994	-7.89	361	-	372	1	27	R.RHPDYSVSLLLR.L
		1455.7952	1454.7879	1454.7994	-7.87	361	-	372	1	---	R.RHPDYSVSLLLR.L
		1948.9124	1947.9051	1947.9109	-2.97	585	-	602	1	57	K.AADKDNCFATEGPNLVAR.S
		1948.9124	1947.9051	1947.9109	-2.94	585	-	602	1	---	K.AADKDNCFATEGPNLVAR.S
		1960.0392	1959.0319	1959.0425	-5.42	435	-	452	1	46	R.YTQKAPQVSTPTLVEAAR.N
		1960.0392	1959.0319	1959.0425	-5.41	435	-	452	1	---	R.YTQKAPQVSTPTLVEAAR.N
		No match to: 1045.5660, 1636.8726, 2211.1050
1147	Protein name	Specie	Swiss-Prot Acc. N°	MOWSE score	Coverage %	Queries matched	p-value	Theor. pI	Theor. Mw
	Serum albumin	Rattus norvegicus	ALBU_RAT	280	0.13	10	7.7e-025	6.09	0.13
		Observed	Mr(expt)	Mr(calc)	ppm	Start		End	Miss	Ions	Peptide
		1019.5779	1018.5706	1018.5712	-0.58	234	-	242	1	---	R.AFKAWAVAR.M
		1023.5771	1022.5698	1022.5661	3.61	234	-	242	1	---	R.AFKAWAVAR.M + Trp->Kynurenin (W)
		1177.6040	1176.5967	1176.5999	-2.72	25	-	34	1	---	R.EAHKSEIAHR.F
		1177.6040	1176.5967	1176.5999	-2.72	25	-	34	1	75	R.EAHKSEIAHR.F
		1455.7976	1454.7903	1454.7994	-6.22	361	-	372	1	---	R.RHPDYSVSLLLR.L
		1684.7428	1683.7355	1683.7345	0.63	104	-	117	1	---	K.LRDNYGELADCCAK.Q
		1948.9170	1947.9097	1947.9109	-0.59	585	-	602	1	75	K.AADKDNCFATEGPNLVAR.S
		1948.9170	1947.9097	1947.9109	-0.58	585	-	602	1	---	K.AADKDNCFATEGPNLVAR.S
		1960.0453	1959.0380	1959.0425	-2.30	435	-	452	1	86	R.YTQKAPQVSTPTLVEAAR.N
		1960.0453	1959.0380	1959.0425	-2.30	435	-	452	1	---	R.YTQKAPQVSTPTLVEAAR.N
		No match to: 1045.5686, 1636.8774, 2211.1050
1148	Protein name	Specie	Swiss-Prot Acc. N°	MOWSE score	Coverage %	Queries matched	p-value	Theor. pI	Theor. Mw
	Propionyl-CoAcarboxylasealphachain,mitochondrial	Rattus norvegicus	PCCA_RAT	219	0.13	10	9.6e-019	7.59	82198
		Observed	Mr(expt)	Mr(calc)	ppm	Start		End	Miss	Ions	Peptide
		1045.5820	1044.5747	1044.5750	-0.25	81	-	89	1	---	R.GEIACRVIK.T
		1119.6718	1118.6645	1118.6560	7.56	486	-	495	0	32	R.GVTHNIPLLR.E
		1119.6718	1118.6645	1118.6560	7.60	486	-	495	0	---	R.GVTHNIPLLR.E
		1578.8514	1577.8441	1577.8525	-5.32	461	-	474	2	---	K.LVTYGSDRAEALKR.M
		1636.8758	1635.8686	1635.8733	-2.87	426	-	439	0	59	R.LSQYQEPIHLPGVR.V
		1636.8759	1635.8686	1635.8733	-2.84	426	-	439	0	---	R.LSQYQEPIHLPGVR.V
		1898.9602	1897.9529	1897.9574	-2.36	409	-	425	1	---	R.VYAEDPYKSFGLPSIGR.L
		1898.9602	1897.9529	1897.9574	-2.35	409	-	425	1	88	R.VYAEDPYKSFGLPSIGR.L
		1924.9333	1923.9260	1923.9261	-0.05	393	-	408	1	---	R.HKQEDIPISGWAVECR.V
		2100.0237	2099.0164	2099.0171	-0.32	253	-	271	1	---	R.FSSQEAASSFGDDRLLIEK.F
		Nomatchto:1455.8011,2002.0134,2211.1050
1149	Protein name	Specie	Swiss-Prot Acc. N°	MOWSE score	Coverage %	Queries matched	p-value	Theor. pI	Theor. Mw
	Long-chain-fatty-acid--CoA ligase 1	Rattus norvegicus	ACSL1_RAT	120	0.14	9	7.7e-009	6.6	79155
		Observed	Mr(expt)	Mr(calc)	ppm	Start		End	Miss	Ions	Peptide
		1052.5498	1051.5425	1051.5451	-2.44	342	-	350	0	---	K.IGFFQGDIR.L
		1296.5946	1295.5873	1295.6609	-56.77	688	-	698	0	---	R.SQIDELYSTIK.I
		1329.5798	1328.5725	1328.5819	-7.09	617	-	627	0	---	R.GFQGSFEELCR.N
		1329.5798	1328.5726	1328.5819	-7.06	617	-	627	0	73	R.GFQGSFEELCR.N
		1365.8140	1364.8067	1364.8180	-8.28	358	-	369	0	---	K.VLQPTIFPVVPR.L
		1459.6857	1458.6784	1458.6885	-6.93	100	-	113	0	---	R.GIQVSNDGPCLGSR.K
		1530.8187	1529.8114	1529.7990	8.09	409	-	420	1	---	R.NNSLWDKLIFHK.I + Oxidation (HW)
		1535.8207	1534.8134	1534.8256	-7.93	513	-	526	2	---	K.GANVFKGYLKDPAR.T
		2120.1272	2119.1199	2119.1313	-5.36	563	-	580	1	---	K.LAQGEYIAPEKIENIYLR.S
		No match to: 1045.5685, 1102.5305, 1102.5305, 1106.5428, 1118.5166, 1118.5166, 1316.5907, 2211.1050
1150	Protein name	Specie	Swiss-Prot Acc. N°	MOWSE score	Coverage %	Queries matched	p-value	Theor. pI	Theor. Mw
	Long-chain-fatty-acid--CoA ligase 1	Rattus norvegicus	ACSL1_RAT	101	0.1	8	6.1e-007	6.6	79155
		Observed	Mr(expt)	Mr(calc)	ppm	Start		End	Miss	Ions	Peptide
		1052.5483	1051.5410	1051.5451	-3.87	342	-	350	0	---	K.IGFFQGDIR.L
		1296.5945	1295.5872	1295.6609	-56.86	688	-	698	0	---	R.SQIDELYSTIK.I
		1296.5945	1295.5872	1295.6609	-56.84	688	-	698	0	---	R.SQIDELYSTIK.I
		1329.5797	1328.5724	1328.5819	-7.16	617	-	627	0	---	R.GFQGSFEELCR.N
		1329.5797	1328.5724	1328.5819	-7.15	617	-	627	0	66	R.GFQGSFEELCR.N
		1365.8131	1364.8058	1364.8180	-8.94	358	-	369	0	---	K.VLQPTIFPVVPR.L
		1459.6853	1458.6780	1458.6885	-7.21	100	-	113	0	---	R.GIQVSNDGPCLGSR.K
		1535.8247	1534.8174	1534.8256	-5.32	513	-	526	2	---	K.GANVFKGYLKDPAR.T
		No match to: 1012.6472, 1045.5647, 1089.5880, 1102.5276, 1102.5276, 1118.5156, 2211.1050
1151	Protein name	Specie	Swiss-Prot Acc. N°	MOWSE score	Coverage %	Queries matched	p-value	Theor. pI	Theor. Mw
	78 kDa glucose-regulated protein	Rattus norvegicus	GRP78_RAT	502	0.41	27	4.8e-047	5.07	72473
		Observed	Mr(expt)	Mr(calc)	ppm	Start		End	Miss	Ions	Peptide
		1106.6372	1105.6299	1105.6536	-21.38	114	-	122	1	---	K.FLPFKVVEK.K
		1191.6249	1190.6176	1190.6295	-9.99	465	-	474	0	---	K.VYEGERPLTK.D
		1193.5673	1192.5600	1192.5645	-3.76	592	-	601	1	---	K.ETMEKAVEEK.I
		1210.5707	1209.5634	1209.5778	-11.90	377	-	386	1	---	K.EFFNGKEPSR.G
		1217.6218	1216.6145	1216.6234	-7.29	186	-	197	0	---	K.DAGTIAGLNVMR.I
		1430.6793	1429.6720	1429.6838	-8.21	102	-	113	0	---	R.TWNDPSVQQDIK.F
		1460.7477	1459.7404	1459.7518	-7.82	354	-	367	0	---	K.SDIDEIVLVGGSTR.I
		1512.7435	1511.7362	1511.7442	-5.29	325	-	336	1	---	R.AKFEELNMDLFR.S
		1528.7357	1527.7284	1527.7391	-7.01	325	-	336	1	---	R.AKFEELNMDLFR.S + Oxidation (M)
		1552.7793	1551.7720	1551.7854	-8.64	139	-	152	0	---	K.TFAPEEISAMVLTK.M + Oxidation (M)
		1555.7836	1554.7763	1554.7862	-6.38	47	-	60	1	---	K.NGRVEIIANDQGNR.I
		1566.7710	1565.7637	1565.7726	-5.65	61	-	74	0	---	R.ITPSYVAFTPEGER.L
		1588.8461	1587.8388	1587.8468	-5.02	353	-	367	1	---	K.KSDIDEIVLVGGSTR.I
		1604.8545	1603.8472	1603.8570	-6.08	124	-	138	0	---	K.TKPYIQVDIGGGQTK.T
		1801.8905	1800.8832	1800.8893	-3.40	559	-	573	1	---	R.IDTRNELESYAYSLK.N
		1815.9885	1814.9812	1814.9890	-4.28	198	-	214	1	---	R.IINEPTAAAIAYGLDKR.E
		1815.9885	1814.9813	1814.9890	-4.27	198	-	214	1	138	R.IINEPTAAAIAYGLDKR.E
		1833.9006	1832.8933	1832.9017	-4.55	82	-	97	1	---	K.NQLTSNPENTVFDAKR.L
		1887.9650	1886.9577	1886.9639	-3.30	165	-	181	0	147	K.VTHAVVTVPAYFNDAQR.Q
		1887.9650	1886.9577	1886.9639	-3.28	165	-	181	0	---	K.VTHAVVTVPAYFNDAQR.Q
		1920.0258	1919.0185	1919.0265	-4.16	371	-	386	2	81	K.IQQLVKEFFNGKEPSR.G
		1920.0258	1919.0185	1919.0265	-4.14	371	-	386	2	---	K.IQQLVKEFFNGKEPSR.G
		1934.0044	1932.9971	1933.0058	-4.47	475	-	492	0	---	K.DNHLLGTFDLTGIPPAPR.G
		2016.0587	2015.0514	2015.0589	-3.69	164	-	181	1	---	K.KVTHAVVTVPAYFNDAQR.Q
		2148.9919	2147.9846	2147.9899	-2.45	307	-	324	0	---	R.IEIESFFEGEDFSETLTR.A
		2235.1475	2234.1402	2234.1583	-8.08	61	-	81	1	---	R.ITPSYVAFTPEGERLIGDAAK.N
		2488.3042	2487.2969	2487.3068	-3.97	345	-	367	2	---	K.VLEDSDLKKSDIDEIVLVGGSTR.I
		No match to: 1000.5490, 1034.5635, 1045.5610, 1178.5583, 1192.5927, 1299.6110, 1455.7144, 1464.7424, 1471.6194, 1594.8021, 1609.8937, 1715.9250, 1859.9517, 2211.1050, 2225.1152, 2233.0830, 2299.1755, 2497.1973
1152	Protein name	Specie	Swiss-Prot Acc. N°	MOWSE score	Coverage %	Queries matched	p-value	Theor. pI	Theor. Mw
	78 kDa glucose-regulated protein	Rattus norvegicus	GRP78_RAT	639	0.49	35	9.6e-061	5.07	72473
		Observed	Mr(expt)	Mr(calc)	ppm	Start		End	Miss	Ions	Peptide
		1074.5430	1073.5357	1073.5465	-10.06	524	-	532	0	---	K.ITITNDQNR.L
		1106.6364	1105.6291	1105.6536	-22.10	114	-	122	1	---	K.FLPFKVVEK.K
		1153.6029	1152.5956	1152.6112	-13.49	297	-	306	1	---	K.RALSSQHQAR.I
		1191.6229	1190.6156	1190.6295	-11.67	465	-	474	0	---	K.VYEGERPLTK.D
		1210.5702	1209.5629	1209.5778	-12.32	377	-	386	1	---	K.EFFNGKEPSR.G
		1217.6151	1216.6078	1216.6234	-12.80	186	-	197	0	---	K.DAGTIAGLNVMR.I
		1233.6066	1232.5993	1232.6183	-15.41	186	-	197	0	---	K.DAGTIAGLNVMR.I + Oxidation (M)
		1306.6497	1305.6424	1305.6122	23.2	586	-	596	1	---	K.LSPEDKETMEK.A
		1313.6035	1312.5962	1312.6122	-12.13	327	-	336	0	---	K.FEELNMDLFR.S
		1430.6737	1429.6664	1429.6838	-12.13	102	-	113	0	---	R.TWNDPSVQQDIK.F
		1460.7451	1459.7378	1459.7518	-9.61	354	-	367	0	---	K.SDIDEIVLVGGSTR.I
		1512.7407	1511.7334	1511.7442	-7.14	325	-	336	1	---	R.AKFEELNMDLFR.S
		1528.7338	1527.7265	1527.7391	-8.26	325	-	336	1	---	R.AKFEELNMDLFR.S + Oxidation (M)
		1536.7828	1535.7755	1535.7905	-9.76	139	-	152	0	---	K.TFAPEEISAMVLTK.M
		1552.7794	1551.7721	1551.7854	-8.58	139	-	152	0	---	K.TFAPEEISAMVLTK.M + Oxidation (M)
		1555.7816	1554.7743	1554.7862	-7.66	47	-	60	1	---	K.NGRVEIIANDQGNR.I
		1566.7687	1565.7614	1565.7726	-7.12	61	-	74	0	---	R.ITPSYVAFTPEGER.L
		1588.8403	1587.8330	1587.8468	-8.68	353	-	367	1	---	K.KSDIDEIVLVGGSTR.I
		1604.8474	1603.8401	1603.8570	-10.51	124	-	138	0	---	K.TKPYIQVDIGGGQTK.T
		1801.8904	1800.8831	1800.8893	-3.45	559	-	573	1	---	R.IDTRNELESYAYSLK.N
		1815.9906	1814.9833	1814.9890	-3.13	198	-	214	1	---	R.IINEPTAAAIAYGLDKR.E
		1815.9906	1814.9833	1814.9890	-3.13	198	-	214	1	134	R.IINEPTAAAIAYGLDKR.E
		1833.9025	1832.8952	1832.9017	-3.52	82	-	97	1	---	K.NQLTSNPENTVFDAKR.L
		1887.9637	1886.9564	1886.9639	-3.97	165	-	181	0	---	K.VTHAVVTVPAYFNDAQR.Q
		1887.9637	1886.9565	1886.9639	-3.94	165	-	181	0	146	K.VTHAVVTVPAYFNDAQR.Q
		1920.0244	1919.0171	1919.0265	-4.87	371	-	386	2	---	K.IQQLVKEFFNGKEPSR.G
		1934.0057	1932.9984	1933.0058	-3.80	475	-	492	0	---	K.DNHLLGTFDLTGIPPAPR.G
		1934.0057	1932.9985	1933.0058	-3.78	475	-	492	0	166	K.DNHLLGTFDLTGIPPAPR.G
		1999.0756	1998.0683	1998.0786	-5.14	493	-	510	0	---	R.GVPQIEVTFEIDVNGILR.V
		2016.0540	2015.0467	2015.0589	-6.03	164	-	181	1	---	K.KVTHAVVTVPAYFNDAQR.Q
		2148.9910	2147.9837	2147.9899	-2.87	307	-	324	0	---	R.IEIESFFEGEDFSETLTR.A
		2178.0127	2177.0054	2177.0276	-10.21	602	-	619	1	---	K.IEWLESHQDADIEDFKAK.K + Trp->Kynurenin (W)
		2235.1570	2234.1497	2234.1583	-3.83	61	-	81	1	---	R.ITPSYVAFTPEGERLIGDAAK.N
		2488.3098	2487.3025	2487.3068	-1.72	345	-	367	2	---	K.VLEDSDLKKSDIDEIVLVGGSTR.I
		2502.2852	2501.2779	2501.2874	-3.78	75	-	97	2	---	R.LIGDAAKNQLTSNPENTVFDAKR.L
		No match to: 1178.5582, 1192.5916, 1282.6660, 1464.7461, 1540.7736, 1553.7875, 1554.7946, 1556.7772, 1594.7983, 1703.8757, 1837.9320, 1844.0138, 2177.0193, 2180.0776, 2211.1050, 2714.3601
1154	Protein name	Specie	Swiss-Prot Acc. N°	MOWSE score	Coverage %	Queries matched	p-value	Theor. pI	Theor. Mw
		Observed	Mr(expt)	Mr(calc)	ppm	Start		End	Miss	Ions	Peptide
		1017.4420	1016.4347	1016.4386	-3.78	92	-	99	0	---	R.TMYDGFQR.G
		1052.5474	1051.5401	1051.5451	-4.72	342	-	350	0	---	K.IGFFQGDIR.L
		1329.5771	1328.5698	1328.5819	-9.12	617	-	627	0	---	R.GFQGSFEELCR.N
		1329.5772	1328.5699	1328.5819	-9.08	617	-	627	0	86	R.GFQGSFEELCR.N
		1365.8141	1364.8068	1364.8180	-8.21	358	-	369	0	---	K.VLQPTIFPVVPR.L
		1452.7524	1451.7451	1451.7595	-9.89	9	-	19	1	---	R.YFRMPELIDIR.Q
		1459.6829	1458.6756	1458.6885	-8.85	100	-	113	0	---	R.GIQVSNDGPCLGSR.K
		1468.7462	1467.7389	1467.7544	-10.54	9	-	19	1	---	R.YFRMPELIDIR.Q + Oxidation (M)
		1485.6758	1484.6685	1484.6830	-9.78	616	-	627	1	---	K.RGFQGSFEELCR.N
		1532.8107	1531.8034	1531.8181	-9.55	12	-	23	1	---	R.MPELIDIRQYVR.T
		1535.8220	1534.8147	1534.8256	-7.08	513	-	526	2	---	K.GANVFKGYLKDPAR.T
		1613.7994	1612.7921	1612.8032	-6.84	374	-	387	1	---	R.MFDRIFGQANTSVK.R
		1794.8767	1793.8694	1793.8869	-9.76	224	-	238	0	---	K.IIVIMDSYDNDLVER.G
		2120.1282	2119.1209	2119.1313	-4.90	563	-	580	1	107	K.LAQGEYIAPEKIENIYLR.S
		2120.1282	2119.1209	2119.1313	-4.89	563	-	580	1	---	K.LAQGEYIAPEKIENIYLR.S
		No match to: 1045.5671, 1102.5245, 1102.5245, 1118.5111, 1357.6036, 2211.1050
1155	Protein name	Specie	Swiss-Prot Acc. N°	MOWSE score	Coverage %	Queries matched	p-value	Theor. pI	Theor. Mw
	78kDagluce-regulatedprotein	Rattus norvegicus	GRP78_RAT	636	0.46	33	1.9e-060	5.07	72473
		Observed	Mr(expt)	Mr(calc)	ppm	Start		End	Miss	Ions	Peptide
		1074.5538	1073.5465	1073.5465	0.00	524	-	532	0	---	K.ITITNDQNR.L
		1106.6479	1105.6406	1105.6536	-11.70	114	-	122	1	---	K.FLPFKVVEK.K
		1153.6133	1152.6060	1152.6112	-4.47	297	-	306	1	---	K.RALSSQHQAR.I
		1191.6316	1190.6243	1190.6295	-4.36	465	-	474	0	---	K.VYEGERPLTK.D
		1210.5780	1209.5707	1209.5778	-5.87	377	-	386	1	---	K.EFFNGKEPSR.G
		1217.6252	1216.6179	1216.6234	-4.50	186	-	197	0	---	K.DAGTIAGLNVMR.I
		1233.6150	1232.6077	1232.6183	-8.59	186	-	197	0	---	K.DAGTIAGLNVMR.I+Oxidation(M)
		1430.6832	1429.6759	1429.6838	-5.48	102	-	113	0	---	R.TWNDPSVQQDIK.F
		1460.7491	1459.7418	1459.7518	-6.87	354	-	367	0	---	K.SDIDEIVLVGGSTR.I
		1512.7490	1511.7417	1511.7442	-1.65	325	-	336	1	---	R.AKFEELNMDLFR.S
		1528.7427	1527.7354	1527.7391	-2.43	325	-	336	1	---	R.AKFEELNMDLFR.S+Oxidation(M)
		1536.7896	1535.7823	1535.7905	-5.33	139	-	152	0	---	K.TFAPEEISAMVLTK.M
		1552.7875	1551.7802	1551.7854	-3.36	139	-	152	0	---	K.TFAPEEISAMVLTK.M+Oxidation(M)
		1555.7892	1554.7819	1554.7862	-2.78	47	-	60	1	---	K.NGRVEIIANDQGNR.I
		1566.7753	1565.7680	1565.7726	-2.90	61	-	74	0	---	R.ITPSYVAFTPEGER.L
		1588.8456	1587.8383	1587.8468	-5.34	353	-	367	1	---	K.KSDIDEIVLVGGSTR.I
		1604.8574	1603.8501	1603.8570	-4.27	124	-	138	0	---	K.TKPYIQVDIGGGQTK.T
		1645.8618	1644.8545	1644.8617	-4.38	182	-	197	1	---	R.QATKDAGTIAGLNVMR.I
		1801.8961	1800.8888	1800.8893	-0.29	559	-	573	1	---	R.IDTRNELESYAYSLK.N
		1815.9938	1814.9865	1814.9890	-1.38	198	-	214	1	143	R.IINEPTAAAIAYGLDKR.E
		1815.9938	1814.9865	1814.9890	-1.36	198	-	214	1	---	R.IINEPTAAAIAYGLDKR.E
		1833.9064	1832.8991	1832.9017	-1.39	82	-	97	1	---	K.NQLTSNPENTVFDAKR.L
		1887.9659	1886.9586	1886.9639	-2.80	165	-	181	0	---	K.VTHAVVTVPAYFNDAQR.Q
		1887.9659	1886.9587	1886.9639	-2.78	165	-	181	0	153	K.VTHAVVTVPAYFNDAQR.Q
		1920.0286	1919.0213	1919.0265	-2.68	371	-	386	2	---	K.IQQLVKEFFNGKEPSR.G
		1934.0085	1933.0012	1933.0058	-2.35	475	-	492	0	---	K.DNHLLGTFDLTGIPPAPR.G
		1934.0085	1933.0013	1933.0058	-2.33	475	-	492	0	166	K.DNHLLGTFDLTGIPPAPR.G
		2016.0580	2015.0507	2015.0589	-4.04	164	-	181	1	---	K.KVTHAVVTVPAYFNDAQR.Q
		2148.9895	2147.9822	2147.9899	-3.57	307	-	324	0	---	R.IEIESFFEGEDFSETLTR.A
		2178.0168	2177.0095	2177.0276	-8.33	602	-	619	1	---	K.IEWLESHQDADIEDFKAK.K+Trp->Kynurenin(W)
		2235.1599	2234.1526	2234.1583	-2.53	61	-	81	1	---	R.ITPSYVAFTPEGERLIGDAAK.N
		2488.3071	2487.2998	2487.3068	-2.81	345	-	367	2	---	K.VLEDSDLKKSDIDEIVLVGGSTR.I
		2502.2778	2501.2705	2501.2874	-6.74	75	-	97	2	---	R.LIGDAAKNQLTSNPENTVFDAKR.L
		Nomatchto:1045.5659,1178.5652,1192.6058,1282.6737,1464.7504,1471.6271,1556.7832,1594.8046,1609.8999,1703.8812,1715.9330,1844.0186,2180.0945,2211.1050,2497.1970,2714.3511
1157	Protein name	Specie	Swiss-Prot Acc. N°	MOWSE score	Coverage %	Queries matched	p-value	Theor. pI	Theor. Mw
	Moesin	Rattus norvegicus	MOES_RAT	90	0.09	8	7e-006	6.16	67868
		Observed	Mr(expt)	Mr(calc)	ppm	Start		End	Miss	Ions	Peptide
		1045.5732	1044.5659	1044.5563	9.18	524	-	533	0	---	K.ALTSELANAR.D
		1104.5778	1103.5705	1103.5764	-5.30	238	-	246	0	---	K.IGFPWSEIR.N
		1108.5748	1107.5675	1107.5713	-3.40	238	-	246	0	---	K.IGFPWSEIR.N + Trp->Kynurenin (W)
		1182.5896	1181.5823	1181.5869	-3.91	264	-	273	0	---	K.APDFVFYAPR.L
		1182.5896	1181.5823	1181.5869	-3.91	264	-	273	0	74	K.APDFVFYAPR.L
		1233.6057	1232.5984	1232.6050	-5.37	172	-	180	0	---	R.IQVWHEEHR.G
		1310.6797	1309.6724	1309.6819	-7.24	263	-	273	1	---	K.KAPDFVFYAPR.L
		2233.0852	2232.0779	2232.1215	-19.53	36	-	53	1	---	K.TIGLREVWFFGLQYQDTK.A + Dioxidation (W)
		No match to: 1052.5541, 1225.5907, 1329.5835, 1365.8154, 1462.7695, 1462.7695, 1840.8574, 2211.1050, 2225.1204, 2238.1133, 2238.1133, 2299.1870
1158	Protein name	Specie	Swiss-Prot Acc. N°	MOWSE score	Coverage %	Queries matched	p-value	Theor. pI	Theor. Mw
	Hemopexin	Rattus norvegicus	HEMO_RAT	103	0.15	12	3.8e-007	7.58	52060
		Observed	Mr(expt)	Mr(calc)	ppm	Start		End	Miss	Ions	Peptide
		1114.4926	1113.4853	1113.4913	-5.40	225	-	233	0	---	R.DYFISCPGR.G
		1128.5221	1127.5148	1127.5189	-3.60	167	-	174	0	29	K.WFWDFATR.T
		1128.5221	1127.5148	1127.5189	-3.59	167	-	174	0	---	K.WFWDFATR.T
		1132.5177	1131.5104	1131.5138	-2.98	167	-	174	0	---	K.WFWDFATR.T + Trp->Kynurenin (W)
		1137.6309	1136.6236	1136.6342	-9.32	377	-	384	1	---	R.RLWWLDLK.S + 2 Trp->Kynurenin (W)
		1493.6892	1492.6819	1492.6881	-4.16	225	-	237	1	---	R.DYFISCPGRGHGK.L
		1495.7053	1494.6980	1494.7078	-6.54	197	-	207	1	---	R.YYCFQGNKFLR.F
		1495.7053	1494.6980	1494.7078	-6.52	197	-	207	1	8	R.YYCFQGNKFLR.F
		1502.6771	1501.6698	1501.6739	-2.69	270	-	282	0	---	R.GATYAFSGSHYWR.L
		1927.9950	1926.9877	1926.9952	-3.88	208	-	224	1	---	R.FNPVTGEVPPRYPLDAR.D
		1927.9950	1926.9877	1926.9952	-3.88	208	-	224	1	24	R.FNPVTGEVPPRYPLDAR.D
		2225.1174	2224.1101	2224.0484	27.8	219	-	237	2	---	R.YPLDARDYFISCPGRGHGK.L + Oxidation (HW)
		No match to: 1045.5653, 1337.6353, 1748.9696, 2211.1050, 2233.0781, 2238.1099, 2299.1680
1159	Protein name	Specie	Swiss-Prot Acc. N°	MOWSE score	Coverage %	Queries matched	p-value	Theor. pI	Theor. Mw
	Hemopexin	Rattus norvegicus	HEMO_RAT	141	0.22	16	6.1e-011	7.58	52060
		Observed	Mr(expt)	Mr(calc)	ppm	Start		End	Miss	Ions	Peptide
		1079.4529	1078.4456	1078.4542	-7.96	197	-	204	0	---	R.YYCFQGNK.F
[truncated: 6,692 more rows]

## Sheet: Suppl. Table 2
Suppl. Table 2: All spots found affected in the complete/combined dataset
					Thyroid excluded			HBCD excluded			Gender excluded			fET0 vs fET3		fET0 vs fET30		fET3 vs fET30		fHT0 vs fHT3		fHT0 vs fHT30		fHT3 vs fHT30		fET0 vs fHT0		fET3 vs fHT3		fET30 vs fHT30		fET0 vs mET0		fET3 vs mET3		fET30 vs mET30		fHT0 vs mHT0		fHT3 vs mHT3		fHT30 vs mHT30		mET0 vs mET3		mET0 vs mET30		mET3 vs mET30
Position	Spot #	Name	UniProt ID	1-ANOVA	2-ANOVA Gender	2-ANOVA HBCD	2 ANOVA Gender-HBCD	2-ANOVA Gender	2-ANOVA Thyroid	2 ANOVA Gender-Thyroid	2-ANOVA HBCD	2-ANOVA Thyroid	2 ANOVA HBCD-Thyroid	Av. Ratio	T-test	Av. Ratio	T-test	Av. Ratio	T-test	Av. Ratio	T-test	Av. Ratio	T-test	Av. Ratio	T-test	Av. Ratio	T-test	Av. Ratio	T-test	Av. Ratio	T-test	Av. Ratio	T-test	Av. Ratio	T-test	Av. Ratio	T-test	Av. Ratio	T-test	Av. Ratio	T-test	Av. Ratio	T-test	Av. Ratio	T-test	Av. Ratio	T-test	Av. Ratio	T-test
1	1059	Carbamoyl-phosphate synthase	CPSM_RAT	0.00371	9.46e-06	0.753	0.684	2.11e-06	0.0128	0.719	0.824	0.0549	0.821	1.08	0.451	1.06	0.525	-1.01	0.854	1.08	0.567	1.12	0.401	1.04	0.854	-1.17	0.186	-1.17	0.325	-1.12	0.428	1.32	0.0686	1.14	0.203	1.29	0.00436	1.32	0.0686	1.35	0.109	1.19	0.216	-1.07	0.588	1.04	0.835	1.12	0.307
2	1060	Carbamoyl-phosphate synthase	CPSM_RAT	0.0341	0.00378	0.371	0.548	0.00177	0.00583	0.347	0.394	0.0132	0.716	1.18	0.218	1.06	0.719	-1.12	0.246	1.02	0.795	1.15	0.212	1.13	0.574	-1.18	0.194	-1.37	0.112	-1.08	0.539	1.17	0.262	-1.01	0.802	1.23	0.0772	1.17	0.262	1.2	0.418	1.18	0.167	1	0.985	1.12	0.143	1.12	0.161
3	1061	Carbamoyl-phosphate synthase	CPSM_RAT	0.0366	0.0115	0.734	0.81	0.00326	0.00117	0.065	0.723	0.00421	0.661	1.13	0.6	1.13	0.592	1	0.951	-1.04	0.822	1.01	0.913	1.05	0.77	-1.17	0.315	-1.37	0.0626	-1.31	0.0951	1.14	0.545	1.01	0.996	1.09	0.568	1.14	0.545	1.22	0.237	1.27	0.0985	-1	0.917	1.08	0.353	1.08	0.264
4	1062	Carbamoyl-phosphate synthase	CPSM_RAT	0.0598	0.127	0.387	0.697	0.0833	0.000557	0.854	0.3	0.000629	0.375	1.01	0.975	-1.01	0.931	-1.02	0.932	1.08	0.501	1.12	0.284	1.03	0.653	-1.34	0.0687	-1.26	0.0233	-1.19	0.0783	1.06	0.708	1.09	0.362	1.13	0.325	1.06	0.708	1.23	0.0756	1.18	0.0516	1.04	0.914	1.06	0.832	1.02	0.881
5	1063	Carbamoyl-phosphate synthase	CPSM_RAT	0.0855	0.00758	0.387	0.442	0.00505	0.0172	0.55	0.411	0.0281	0.629	1.03	0.737	1.03	0.741	1	0.932	1.24	0.146	1.22	0.195	-1.02	0.929	-1.32	0.0217	-1.1	0.59	-1.12	0.546	1.14	0.208	1.09	0.151	1.13	0.26	1.14	0.208	1.05	0.813	1.18	0.431	-1.02	0.79	1.02	0.843	1.04	0.506
6	1064	Carbamoyl-phosphate synthase	CPSM_RAT	0.0243	0.0126	0.203	0.767	0.00515	0.00165	0.0803	0.192	0.00423	0.982	1.06	0.684	1.07	0.622	1.01	0.794	1.09	0.458	1.1	0.36	1.01	0.922	-1.3	0.0772	-1.26	0.0316	-1.26	0.0501	-1.02	0.979	1.04	0.658	1.12	0.231	-1.02	0.979	1.18	0.126	1.33	0.00848	1.12	0.652	1.22	0.341	1.1	0.543
7	1065	Carbamoyl-phosphate synthase	CPSM_RAT	0.00239	0.0164	0.645	0.977	0.00194	4.34e-05	0.00271	0.601	0.0006	0.819	1.14	0.421	1.11	0.511	-1.03	0.733	1.01	0.983	1.05	0.829	1.04	0.828	-1.39	0.0993	-1.58	0.0157	-1.48	0.000904	-1.01	0.965	1.01	0.969	1.01	0.945	-1.01	0.965	1.44	0.0558	1.35	0.00267	1.16	0.503	1.13	0.613	-1.03	0.689
8	1066	Carbamoyl-phosphate synthase	CPSM_RAT	0.0311	0.0324	0.461	0.482	0.0141	0.0012	0.0468	0.436	0.00342	0.883	1.13	0.354	1.1	0.334	-1.03	0.721	1.22	0.274	1.25	0.264	1.02	0.791	-1.44	0.0668	-1.34	0.0545	-1.27	0.0868	1.12	0.355	-1.01	0.869	-1.02	0.937	1.12	0.355	1.28	0.00471	1.12	0.468	-1	0.976	-1.04	0.807	-1.04	0.818
9	1067	Carbamoyl-phosphate synthase	CPSM_RAT	0.187	0.0522	0.574	0.948	0.0286	0.017	0.026	0.567	0.0322	0.89	1.12	0.628	1.1	0.733	-1.02	0.74	1.02	0.936	1.08	0.724	1.06	0.784	-1.32	0.207	-1.46	0.0914	-1.35	0.00606	-1.09	0.827	-1.02	0.955	1.05	0.533	-1.09	0.827	1.44	0.0824	1.31	0.0223	1.19	0.572	1.26	0.447	1.06	0.91
10	1068	Carbamoyl-phosphate synthase	CPSM_RAT	0.0069	0.0124	0.444	0.969	0.00258	0.000287	0.0201	0.407	0.00151	0.691	1.18	0.243	1.04	0.788	-1.14	0.219	1.01	0.986	1.09	0.658	1.08	0.57	-1.35	0.112	-1.59	0.0149	-1.29	0.0173	1.01	0.908	1	0.99	1.11	0.265	1.01	0.908	1.43	0.041	1.29	0.0142	1.17	0.336	1.14	0.443	-1.03	0.782
11	1069	Carbamoyl-phosphate synthase	CPSM_RAT	0.0782	0.0256	0.478	0.568	0.0126	0.00562	0.0536	0.476	0.0129	0.986	1.2	0.24	1.15	0.308	-1.04	0.747	1.21	0.42	1.29	0.307	1.06	0.66	-1.47	0.111	-1.45	0.037	-1.31	0.173	1.14	0.396	-1.03	0.776	1.02	0.84	1.14	0.396	1.36	0.042	1.14	0.518	1.02	0.94	1.03	0.833	1.02	0.868
12	1070	Carbamoyl-phosphate synthase	CPSM_RAT	0.0939	0.0917	0.914	0.478	0.0521	0.0112	0.00922	0.912	0.0257	0.947	1.03	0.948	1.06	0.841	1.03	0.867	-1.16	0.229	-1.09	0.281	1.07	0.569	-1.2	0.231	-1.44	0.0362	-1.39	0.0107	-1.03	0.828	-1.01	0.956	-1.08	0.623	-1.03	0.828	1.55	0.0363	1.26	0.0195	1.06	0.771	1.01	0.965	-1.05	0.794
13	1071	Carbamoyl-phosphate synthase	CPSM_RAT	0.00461	0.0156	0.432	0.897	0.00302	0.000529	0.00268	0.411	0.0035	0.996	1.11	0.232	1.03	0.657	-1.08	0.296	1.07	0.642	1.11	0.42	1.04	0.766	-1.38	0.03	-1.44	0.0135	-1.28	0.000636	-1.04	0.897	-1.09	0.466	1.1	0.209	-1.04	0.897	1.36	0.0274	1.28	0.0239	1.06	0.777	1.17	0.333	1.11	0.393
14	1072	Murinoglobulin-2	MUG2_RAT	0.522	0.162	0.676	0.482	0.139	0.0478	0.223	0.673	0.0598	0.843	1.54	0.164	1.22	0.574	-1.26	0.256	1.06	0.637	-1.02	0.881	-1.09	0.881	-1.08	0.569	-1.56	0.0277	-1.35	0.365	1.38	0.304	-1.23	0.358	-1.06	0.968	1.38	0.304	1.21	0.348	1.27	0.476	-1.1	0.72	-1.21	0.687	-1.09	0.884
15	1073	Carbamoyl-phosphate synthase	CPSM_RAT	0.138	0.05	0.521	0.48	0.0306	0.0087	0.0724	0.516	0.0165	0.995	1.19	0.264	1.15	0.302	-1.03	0.787	1.21	0.392	1.26	0.327	1.04	0.824	-1.44	0.0995	-1.41	0.109	-1.32	0.235	1.13	0.433	-1.07	0.63	1.02	0.872	1.13	0.433	1.29	0.191	1.15	0.567	-1.01	0.896	1.04	0.837	1.05	0.704
16	1074	Carbamoyl-phosphate synthase	CPSM_RAT	0.00569	0.0279	0.447	0.883	0.00698	0.000508	0.00321	0.407	0.00265	0.641	1.24	0.0955	1.2	0.147	-1.03	0.78	1	0.994	1.08	0.581	1.08	0.555	-1.27	0.103	-1.58	0.00846	-1.41	0.0175	1.03	0.734	-1.1	0.49	-1.02	0.89	1.03	0.734	1.4	0.0144	1.28	0.0931	1.09	0.734	1.14	0.567	1.05	0.75
17	1075	Carbamoyl-phosphate synthase	CPSM_RAT	0.0165	0.0401	0.438	0.65	0.015	0.00094	0.0113	0.403	0.00327	0.761	1.26	0.134	1.2	0.273	-1.05	0.788	1.1	0.593	1.16	0.403	1.06	0.678	-1.35	0.112	-1.55	0.00968	-1.4	0.0821	1.07	0.685	-1.1	0.365	1.01	0.983	1.07	0.685	1.33	0.0579	1.21	0.323	1.07	0.718	1.14	0.484	1.06	0.599
18	1076	Carbamoyl-phosphate synthase	CPSM_RAT	0.025	0.0267	0.52	0.523	0.00991	0.00188	0.0139	0.508	0.00646	0.966	1.21	0.28	1.18	0.348	-1.02	0.885	1.14	0.49	1.22	0.296	1.08	0.61	-1.4	0.108	-1.49	0.0243	-1.36	0.0949	1.12	0.533	-1.09	0.501	1.01	0.972	1.12	0.533	1.33	0.0849	1.21	0.325	-1	0.938	1.06	0.694	1.07	0.598
19	1077	Pyruvate carboxylase_mitochondrial	PYC_RAT	0.000202	5.72e-05	0.236	0.728	4.51e-06	0.0487	0.000494	0.355	0.151	0.832	1.17	0.121	1.19	0.142	1.02	0.81	1.03	0.731	1.12	0.208	1.09	0.249	1.4	0.0131	1.23	0.0164	1.32	0.0224	1.01	0.919	-1.23	0.0684	-1.01	0.828	1.01	0.919	-1.53	0.0429	-1.68	0.0234	-1.06	0.628	1.16	0.148	1.23	0.065
20	1078	Carbamoyl-phosphate synthase	CPSM_RAT	0.047	0.0216	0.807	0.433	0.00996	0.00719	0.0438	0.809	0.0174	0.794	1	0.973	-1.01	0.926	-1.01	0.895	1.07	0.525	1.18	0.171	1.1	0.581	-1.3	0.0093	-1.22	0.205	-1.09	0.529	1.04	0.571	-1	1	1.03	0.669	1.04	0.571	1.18	0.284	1.07	0.639	-1.04	0.666	-1.01	0.909	1.03	0.776
21	1079	Pyruvate carboxylase_mitochondrial	PYC_RAT	0.000356	9.83e-07	0.513	0.574	1.34e-07	0.0908	0.015	0.678	0.237	0.824	1.21	0.229	1.13	0.486	-1.07	0.589	-1.07	0.889	1.08	0.601	1.16	0.606	1.37	0.103	1.07	0.559	1.32	0.0871	-1.11	0.479	-1.42	0.00279	-1.16	0.23	-1.11	0.479	-1.6	0.0368	-1.68	0.0252	-1.06	0.586	1.08	0.55	1.15	0.194
22	1080	Pyruvate carboxylase_mitochondrial	PYC_RAT	0.0172	0.000714	0.56	0.39	0.000389	0.0497	0.185	0.623	0.0907	0.453	1.12	0.356	1.12	0.276	-1	0.873	1.04	0.643	-1.02	0.717	-1.06	0.359	1.2	0.148	1.11	0.372	1.05	0.126	1.01	0.962	-1.21	0.0838	-1.04	0.281	1.01	0.962	-1.19	0.103	-1.14	0.0314	-1.09	0.237	1.06	0.304	1.16	0.0585
23	1081	Pyruvate carboxylase_mitochondrial	PYC_RAT	0.00308	4.54e-06	0.502	0.221	2.64e-06	0.166	0.0989	0.661	0.295	0.888	1.16	0.216	1.08	0.521	-1.08	0.283	1.06	0.683	1.08	0.521	1.03	0.943	1.14	0.318	1.04	0.67	1.15	0.0821	-1.06	0.512	-1.28	0.00943	-1.09	0.158	-1.06	0.512	-1.36	0.0496	-1.28	0.028	-1.04	0.586	1.05	0.47	1.09	0.165
24	1082	Pyruvate carboxylase_mitochondrial	PYC_RAT	1.35e-05	1.83e-06	0.546	0.294	6.23e-08	0.00953	0.00139	0.691	0.0791	0.826	1.26	0.155	1.16	0.34	-1.08	0.224	1.03	0.708	-1.01	0.828	-1.05	0.608	1.46	0.0337	1.2	0.131	1.24	0.00835	-1.01	0.9	-1.35	0.001	-1.07	0.498	-1.01	0.9	-1.56	0.00832	-1.46	0.0172	-1.07	0.418	1.1	0.451	1.17	0.0793
25	1083	Pyruvate carboxylase_mitochondrial	PYC_RAT	3.52e-06	1.09e-06	0.772	0.18	1.24e-08	0.0181	7.3e-05	0.863	0.138	0.942	1.24	0.177	1.16	0.355	-1.06	0.41	1.13	0.291	1.08	0.489	-1.04	0.344	1.43	0.0603	1.31	0.0014	1.33	0.00365	1.03	0.897	-1.3	0.0172	-1.13	0.322	1.03	0.897	-1.88	0.000533	-1.66	0.00786	-1.08	0.513	1	0.976	1.08	0.482
26	1084	ATP-citrate synthase	ACLY_RAT	0.272	0.0157	0.489	0.606	0.0137	0.375	0.233	0.533	0.416	0.75	1.23	0.582	1.26	0.53	1.03	0.972	-1.26	0.156	1.09	0.589	1.37	0.0573	1.08	0.953	-1.42	0.087	-1.07	0.675	1.28	0.493	1.06	0.888	1.06	0.706	1.28	0.493	1.67	0.00797	1.13	0.422	1.02	0.917	1.04	0.707	1.03	0.744
27	1086	ATP-citrate synthase	ACLY_RAT	0.114	0.04	0.991	0.871	0.0239	0.0993	0.0354	0.991	0.144	0.874	1.37	0.574	-1.16	0.648	-1.58	0.215	-1.39	0.172	1.04	0.919	1.45	0.106	-1.21	0.422	-2.31	0.00373	-1.01	0.771	-1.42	0.183	-2.22	0.00715	-1.11	0.64	-1.42	0.183	1.4	0.186	-1.28	0.321	-1.14	0.581	1.11	0.519	1.27	0.34
28	1087	Pyruvate carboxylase_mitochondrial	PYC_RAT	0.000931	2.88e-06	0.358	0.817	7.37e-07	0.164	0.0338	0.528	0.304	0.623	1.07	0.443	1.02	0.839	-1.04	0.307	-1.06	0.654	1.08	0.413	1.15	0.284	1.14	0.216	1	0.864	1.2	0.0363	-1.08	0.375	-1.2	0.0332	-1.08	0.191	-1.08	0.375	-1.25	0.0591	-1.32	0.02	-1.04	0.678	1.03	0.713	1.07	0.427
29	1088	Heat shock 70 kDa protein 4	HSP74_RAT	0.00597	0.000207	0.0868	0.629	0.000127	0.027	0.144	0.146	0.0576	0.801	1.19	0.275	1.14	0.354	-1.04	0.688	1.11	0.259	1.18	0.136	1.05	0.58	1.21	0.179	1.13	0.371	1.25	0.0648	-1.12	0.382	-1.24	0.239	-1.04	0.557	-1.12	0.382	-1.37	0.0444	-1.35	0.0137	1.08	0.568	1.22	0.056	1.14	0.413
30	1089	C-1-tetrahydrofolate synthase_cytoplasmic	C1TC_RAT	0.0377	0.834	0.643	0.113	0.815	0.00334	0.0244	0.617	0.00569	0.711	1.2	0.338	1.14	0.495	-1.05	0.61	1.23	0.258	1.37	0.105	1.11	0.408	-1.43	0.101	-1.4	0.0245	-1.19	0.178	1.02	0.994	-1.2	0.153	-1.16	0.185	1.02	0.994	1.04	0.746	-1.02	0.893	-1.03	0.847	-1.04	0.699	-1.02	0.874
31	1090	Staphylococcal nuclease domain-containing protein 1	SND1_RAT	0.23	0.0266	0.33	0.287	0.0263	0.703	0.104	0.388	0.725	0.853	1.1	0.301	1.07	0.457	-1.03	0.646	1.1	0.18	1.16	0.0724	1.05	0.22	1.04	0.671	1.04	0.448	1.13	0.0619	-1.01	0.981	-1.09	0.443	1.02	0.709	-1.01	0.981	-1.19	0.0104	-1.23	0.0109	1.02	0.911	1.11	0.431	1.08	0.471
32	1091	Ubiquitin-like modifier-activating enzyme 1	UBA1_RAT	0.32	0.00495	0.962	0.429	0.0046	0.701	0.628	0.969	0.73	0.614	1.09	0.493	1.09	0.46	-1.01	0.869	-1	0.993	1.05	0.678	1.05	0.718	1.05	0.686	-1.04	0.739	1.01	0.868	-1.03	0.771	-1.27	0.145	-1.09	0.435	-1.03	0.771	-1.13	0.306	-1.37	0.12	-1.13	0.381	1.02	0.826	1.15	0.346
33	1093	Alpha-aminoadipic semialdehyde synthase_mitochondrial	AASS_RAT	0.000125	0.00367	0.429	0.331	0.000411	0.000864	0.000479	0.452	0.00801	0.759	1.03	0.782	1.06	0.526	1.03	0.532	1.25	0.248	1.34	0.112	1.08	0.639	-1.57	0.0239	-1.29	0.0697	-1.24	0.0614	1.01	0.903	1.02	0.734	-1.03	0.609	1.01	0.903	1.26	0.0955	1.23	0.0567	1.04	0.749	1.02	0.908	-1.02	0.773
34	1094	2-oxoglutarate dehydrogenase_mitochondrial	ODO1_RAT	0.00362	0.0697	0.155	0.0939	0.0621	0.0497	0.0208	0.162	0.0594	0.192	1.17	0.169	1.18	0.136	1.01	0.75	1.1	0.325	1.17	0.0766	1.06	0.584	-1.13	0.245	-1.2	0.0793	-1.15	0.0477	1.12	0.369	-1.04	0.518	-1.13	0.0778	1.12	0.369	1.03	0.803	1.19	0.0366	1.01	0.898	-1.07	0.437	-1.08	0.304
35	1095	PREDICTED_neutral alpha-glucosidase AB isoform 1		0.0225	0.00878	0.0244	0.864	0.0116	0.502	0.185	0.034	0.505	0.286	1.21	0.157	1.33	0.0557	1.1	0.445	-1.08	0.553	1.17	0.535	1.26	0.105	1.08	0.568	-1.21	0.137	-1.05	0.728	1.3	0.0946	1.03	0.827	-1.05	0.688	1.3	0.0946	1.27	0.0518	1.44	0.0871	-1.05	0.721	-1.03	0.813	1.03	0.871
36	1096	unnamed protein product		0.0441	0.00491	0.306	0.209	0.00555	0.224	0.496	0.368	0.256	0.355	1.14	0.186	1.08	0.478	-1.06	0.564	-1.04	0.556	1.19	0.118	1.24	0.0125	1.01	0.953	-1.18	0.0114	1.11	0.308	-1.04	0.635	-1.1	0.105	-1.09	0.323	-1.04	0.635	-1.01	0.92	-1.34	0.0397	1.07	0.233	1.03	0.64	-1.04	0.481
37	1097	2-oxoglutarate dehydrogenase_mitochondrial	ODO1_RAT	0.000272	0.00341	0.248	0.21	0.000616	0.00155	0.000934	0.281	0.00978	0.762	1.11	0.173	1.09	0.229	-1.02	0.727	1.25	0.157	1.21	0.216	-1.03	0.763	-1.38	0.0418	-1.23	0.0567	-1.25	0.0354	1.08	0.38	-1.08	0.328	1.01	0.865	1.08	0.38	1.18	0.107	1.27	0.0297	-1.05	0.593	1.02	0.813	1.07	0.446
38	1098	2-oxoglutarate dehydrogenase_mitochondrial	ODO1_RAT	0.00165	0.01	0.092	0.155	0.00546	0.016	0.00342	0.119	0.0353	0.85	1.16	0.152	1.18	0.124	1.02	0.69	1.15	0.315	1.22	0.16	1.06	0.59	-1.24	0.144	-1.25	0.0383	-1.2	0.0834	1.07	0.53	-1.06	0.124	-1.02	0.803	1.07	0.53	1.15	0.158	1.17	0.181	1.02	0.767	1.08	0.33	1.06	0.343
39	1099	Aldehyde dehydrogenase family 1 member L1	AL1L1_RAT	0.0504	0.957	0.0511	0.903	0.993	0.0843	0.0805	0.0465	0.0828	0.844	1.26	0.296	1.29	0.285	1.02	0.823	-1.23	0.255	1.23	0.332	1.51	0.0212	-1.08	0.736	-1.68	0.00832	-1.14	0.404	1.03	0.972	-1.38	0.0236	-1.06	0.622	1.03	0.972	1.5	0.0158	1	0.992	-1.13	0.231	1.18	0.173	1.33	0.0153
40	1100	mitochondrial		0.00148	0.00165	0.14	0.498	0.000512	0.0144	0.00523	0.175	0.0377	0.436	1.05	0.27	1.03	0.503	-1.01	0.782	1.05	0.119	1.11	0.0123	1.06	0.0887	-1.13	0.0174	-1.12	0.0066	-1.04	0.335	1.04	0.482	-1.01	0.802	1.01	0.819	1.04	0.482	1.11	0.0314	1.09	0.104	1	0.974	1.01	0.949	1	0.853
41	1102	mitochondrial		0.151	0.0858	0.136	0.0604	0.103	0.186	0.365	0.17	0.189	0.506	1.27	0.0821	1.16	0.27	-1.09	0.202	1.13	0.0524	1.17	0.0283	1.03	0.17	1.13	0.372	1.01	0.764	1.14	0.0546	1.11	0.469	-1.14	0.154	-1.05	0.463	1.11	0.469	-1.19	0.0908	-1.14	0.18	-1	0.971	-1.01	0.901	-1	0.933
42	1103	Alpha-actinin-4	ACTN4_RAT	0.164	0.015	0.532	0.344	0.0113	0.563	0.0293	0.584	0.609	0.675	1.07	0.683	1.08	0.632	1.01	0.951	1.04	0.587	1.01	0.852	-1.03	0.904	1.31	0.0774	1.28	0.163	1.23	0.154	1.07	0.677	-1.08	0.624	-1.11	0.579	1.07	0.677	-1.43	0.0145	-2.49	0.145	-1.07	0.618	-1.1	0.62	-1.03	0.942
43	1104	Aldehyde dehydrogenase family 1 member L1	AL1L1_RAT	0.156	0.019	0.434	0.029	0.0284	0.891	0.551	0.522	0.897	0.564	1.3	0.0504	1.45	0.0198	1.12	0.47	1.13	0.513	1.19	0.333	1.05	0.62	1.07	0.565	-1.07	0.546	-1.14	0.305	1.42	0.00422	1.12	0.475	-1.17	0.356	1.42	0.00422	1.1	0.427	1.09	0.438	1.02	0.78	-1.14	0.384	-1.17	0.357
44	1105	Aldehyde dehydrogenase family 1 member L1	AL1L1_RAT	0.00504	0.000322	0.187	0.0557	0.000633	0.676	0.244	0.311	0.712	0.462	1.47	0.0234	1.54	0.0217	1.05	0.763	1.17	0.461	1.17	0.464	-1	0.988	1.13	0.427	-1.11	0.386	-1.17	0.265	1.6	0.00438	1.12	0.504	-1.1	0.502	1.6	0.00438	1.16	0.253	1.42	0.00703	1.03	0.795	-1.15	0.304	-1.18	0.296
45	1106	Glycogen phosphorylase_liver form	PYGL_RAT	0.0112	0.000778	0.215	0.118	0.000675	0.0617	0.091	0.307	0.105	0.735	1.12	0.175	1.11	0.228	-1	0.976	1.1	0.297	1.2	0.0489	1.09	0.459	-1.15	0.0986	-1.16	0.15	-1.06	0.504	1.13	0.199	1.05	0.177	1.01	0.894	1.13	0.199	1.16	0.175	1.08	0.452	1.04	0.592	-1	0.928	-1.04	0.442
46	1107	Aldehyde dehydrogenase family 1 member L1	AL1L1_RAT	0.0012	5.38e-05	0.21	0.0998	8.84e-05	0.263	0.34	0.357	0.345	0.668	1.51	0.0444	1.73	0.0156	1.15	0.583	1.32	0.37	1.22	0.555	-1.08	0.45	1.2	0.328	1.05	0.95	-1.18	0.294	1.96	0.00775	1.32	0.288	-1.07	0.657	1.96	0.00775	1.16	0.346	1.87	0.00634	1.01	0.986	-1.21	0.325	-1.23	0.284
47	1108	Aldehyde dehydrogenase family 1 member L1	AL1L1_RAT	0.0834	0.0151	0.413	0.897	0.012	0.255	0.181	0.449	0.295	0.644	1.6	0.16	1.42	0.265	-1.13	0.859	-1.19	0.424	1.26	0.647	1.5	0.0271	-1.01	0.904	-1.92	0.0421	-1.14	0.427	1.54	0.179	-1.19	0.343	1.51	0.438	1.54	0.179	2.55	0.00657	1.11	0.503	-1.15	0.409	1.39	0.364	1.6	0.0537
48	1109	Aldehyde dehydrogenase family 1 member L1	AL1L1_RAT	3.13e-05	0.0187	0.382	0.407	0.00156	0.00822	3.95e-07	0.412	0.061	0.937	1.05	0.455	1.11	0.0952	1.06	0.213	1.14	0.239	1.18	0.178	1.03	0.692	-1.36	0.0202	-1.25	0.00905	-1.28	0.00895	-1.03	0.594	-1.04	0.456	-1.17	0.0321	-1.03	0.594	1.28	0.00882	1.23	0.0812	1.04	0.503	-1.01	0.85	-1.06	0.432
49	1110	Aldehyde dehydrogenase family 1 member L1	AL1L1_RAT	2.46e-05	1.01e-07	0.0523	0.0722	3.79e-07	0.75	0.116	0.227	0.811	0.624	1.58	0.00427	1.64	0.0024	1.04	0.823	1.11	0.709	1.25	0.321	1.13	0.263	1.12	0.398	-1.27	0.114	-1.17	0.174	1.85	0.0041	1.16	0.341	1.1	0.51	1.85	0.0041	1.56	0.0209	1.61	0.00926	-1.01	0.906	-1.03	0.756	-1.02	0.809
50	1112	Sarcosine dehydrogenase_mitochondrial	SARDH_RAT	3.94e-06	0.00295	0.283	0.407	9.13e-05	2.48e-05	4.89e-05	0.276	0.00115	0.681	1.12	0.288	1.21	0.109	1.08	0.405	1.05	0.691	1.23	0.113	1.17	0.206	-1.44	0.019	-1.54	0.00559	-1.42	0.0125	1.14	0.304	-1.02	0.711	-1.14	0.134	1.14	0.304	1.44	0.00889	1.36	0.0355	-1.04	0.638	-1.07	0.472	-1.03	0.597
51	1113	Endoplasmin	ENPL_RAT	0.271	0.00694	0.879	0.707	0.0061	0.685	0.788	0.892	0.707	0.235	-1.34	0.274	-1.53	0.292	-1.14	0.857	2.12	0.245	1.62	0.467	-1.31	0.625	-1.82	0.333	1.57	0.157	1.36	0.446	-1.93	0.0812	-1.65	0.0552	1.06	0.993	-1.93	0.0812	-2.3	0.224	-1.88	0.35	-1.15	0.587	1.34	0.231	1.53	0.116
52	1114	Aldehyde dehydrogenase family 1 member L1	AL1L1_RAT	0.194	0.0316	0.394	0.576	0.0309	0.331	0.583	0.432	0.358	0.829	1.42	0.0599	1.13	0.503	-1.25	0.377	-1.02	0.772	1.3	0.206	1.33	0.0393	1.21	0.316	-1.19	0.134	1.39	0.189	1.45	0.0655	-1.06	0.545	1.36	0.199	1.45	0.0655	1.35	0.0523	-1.15	0.642	-1.09	0.468	1.06	0.748	1.16	0.11
53	1115	Sarcosine dehydrogenase_mitochondrial	SARDH_RAT	0.0001	0.0138	0.207	0.196	0.0027	0.000308	0.000332	0.205	0.00282	0.921	1.23	0.191	1.31	0.103	1.06	0.483	1.22	0.317	1.39	0.101	1.14	0.569	-1.61	0.0258	-1.63	0.0347	-1.52	0.0363	1.11	0.541	-1.11	0.209	-1.13	0.153	1.11	0.541	1.38	0.138	1.35	0.124	1	0.933	1.05	0.768	1.05	0.501
54	1116	Sarcosine dehydrogenase_mitochondrial	SARDH_RAT	0.000103	0.0342	0.198	0.263	0.0083	0.000153	0.000283	0.171	0.00136	0.827	1.18	0.306	1.26	0.174	1.07	0.338	1.22	0.292	1.48	0.0807	1.22	0.276	-1.78	0.0171	-1.73	0.00256	-1.52	0.0472	1.05	0.772	-1.16	0.081	-1.14	0.132	1.05	0.772	1.38	0.0711	1.31	0.222	-1.03	0.724	1.06	0.838	1.09	0.287
55	1117	Sarcosine dehydrogenase_mitochondrial	SARDH_RAT	9.53e-05	0.0243	0.246	0.209	0.00572	0.00597	2.52e-05	0.268	0.0299	0.814	1.06	0.45	1.12	0.204	1.06	0.284	1.17	0.185	1.25	0.0841	1.06	0.621	-1.37	0.0153	-1.23	0.0523	-1.23	0.0746	-1.01	0.918	-1.04	0.395	-1.13	0.0474	-1.01	0.918	1.2	0.0912	1.18	0.139	1.02	0.734	-1.01	0.867	-1.03	0.509
56	1118	Endoplasmin	ENPL_RAT	1.09e-07	1.7e-12	0.404	0.718	8.31e-13	0.338	0.651	0.757	0.599	0.942	1.2	0.31	-1.1	0.491	-1.32	0.114	1.12	0.45	1.17	0.334	1.04	0.81	1.03	0.886	-1.04	0.809	1.32	0.117	-1.74	0.00396	-2.2	0.00185	-1.51	0.0495	-1.74	0.00396	-1.76	0.0152	-2.11	0.00159	-1.05	0.613	1.05	0.649	1.11	0.46
57	1119	Sarcosine dehydrogenase_mitochondrial	SARDH_RAT	7.6e-05	0.00404	0.337	0.267	0.000373	0.00094	8.24e-05	0.37	0.0107	0.991	1.12	0.374	1.13	0.306	1.02	0.792	1.17	0.261	1.25	0.0969	1.07	0.655	-1.42	0.0263	-1.36	0.0451	-1.28	0.0472	1.05	0.725	-1.07	0.331	-1.03	0.651	1.05	0.725	1.31	0.0614	1.23	0.0746	-1.01	0.92	1.04	0.625	1.05	0.502
58	1120	Elongation factor 2	EF2_RAT	0.000501	6.08e-07	0.0724	0.74	4.37e-07	0.314	0.0511	0.225	0.457	0.98	1.3	0.158	1.24	0.229	-1.05	0.808	1.11	0.39	1.1	0.429	-1.01	0.919	1.34	0.0854	1.15	0.416	1.19	0.302	-1.17	0.404	-1.41	0.0494	-1.28	0.287	-1.17	0.404	-1.72	0.0146	-1.54	0.0338	1.07	0.705	1.13	0.523	1.05	0.668
59	1121	Elongation factor 2	EF2_RAT	9.36e-07	3.51e-10	0.35	0.29	3.54e-10	0.228	0.93	0.645	0.432	0.246	1.18	0.276	-1.23	0.235	-1.45	0.0311	-1.07	0.707	1.1	0.507	1.18	0.379	1.07	0.695	-1.19	0.294	1.45	0.0731	-1.58	0.0691	-2.09	0.00221	-1.68	0.0156	-1.58	0.0691	-1.97	0.0104	-1.88	0.0131	-1.12	0.56	-1.3	0.197	-1.17	0.367
60	1122	Elongation factor 2	EF2_RAT	4.86e-09	4.18e-13	0.548	0.427	5.12e-14	0.032	0.429	0.835	0.257	0.521	1.12	0.313	-1.15	0.142	-1.28	0.0354	1.01	0.89	1.07	0.62	1.05	0.812	1.11	0.37	1.01	0.911	1.36	0.00861	-1.58	0.0218	-1.8	0.00412	-1.55	0.000474	-1.58	0.0218	-1.89	0.00401	-1.78	0.00239	-1.02	0.865	-1.13	0.327	-1.1	0.342
61	1123	Cytoplasmic aconitate hydratase	ACOC_RAT	0.0764	0.00983	0.27	0.576	0.0105	0.395	0.895	0.279	0.396	0.0521	1.26	0.0775	1.02	0.912	-1.23	0.0312	1.03	0.699	1.14	0.13	1.11	0.403	1.07	0.619	-1.14	0.23	1.2	0.0951	1.25	0.152	1.01	0.83	1.16	0.182	1.25	0.152	1.12	0.361	1.24	0.177	1.02	0.856	-1.05	0.642	-1.08	0.547
62	1124	Cytoplasmic aconitate hydratase	ACOC_RAT	0.00398	5.45e-06	0.354	0.608	5.41e-06	0.445	0.999	0.509	0.537	0.263	1.25	0.067	1.11	0.431	-1.12	0.313	1.05	0.642	1.09	0.349	1.04	0.621	1.11	0.408	-1.07	0.392	1.09	0.457	1.38	0.0537	1.24	0.0175	1.24	0.147	1.38	0.0537	1.16	0.209	1.33	0.105	1.13	0.398	-1	0.961	-1.13	0.324
63	1125	GDH/6PGL endoplasmic bifunctional protein precursor		2.55e-06	2.75e-08	0.564	0.00291	1.48e-07	0.909	0.0635	0.783	0.935	0.551	1.27	0.00782	1.09	0.263	-1.17	0.000705	1.01	0.905	1	0.996	-1.01	0.868	1.2	0.0627	-1.05	0.375	1.11	0.00587	-1.04	0.567	-1.57	0.00459	-1.04	0.786	-1.04	0.567	-1.53	0.000413	-1.37	0.0166	-1.18	0.209	1.09	0.428	1.28	0.131
64	1126	Dimethylglycine dehydrogenase_mitochondrial	M2GD_RAT	0.0763	0.15	0.971	0.508	0.116	0.972	0.00715	0.969	0.974	0.0481	1.62	0.104	1.57	0.136	-1.03	0.96	-1.61	0.335	-1.11	0.627	1.45	0.5	1.09	0.614	-2.39	0.0898	-1.6	0.158	1.05	0.808	-1.06	0.871	-1.7	0.236	1.05	0.808	2.22	0.108	1.47	0.218	1.45	0.22	-1.14	0.855	-1.65	0.257
65	1127	Heat shock protein HSP 90-alpha	HS90A_RAT	0.00382	0.0289	0.694	0.879	0.00527	0.00177	0.000145	0.681	0.0119	0.652	1.09	0.639	1.02	0.984	-1.07	0.553	1.09	0.229	1.09	0.51	-1.01	0.897	1.46	0.038	1.46	0.024	1.55	0.0167	1.12	0.533	1.02	0.956	1.06	0.574	1.12	0.533	-1.52	0.00429	-1.37	0.145	-1.01	0.939	-1.03	0.925	-1.02	0.969
66	1128	Acylamino-acid-releasing enzyme	ACPH_RAT	0.387	0.0442	0.408	0.499	0.041	0.732	0.122	0.443	0.749	0.569	1.18	0.466	1.33	0.261	1.12	0.424	-1.02	0.86	1.02	0.953	1.04	0.792	1.3	0.277	1.08	0.512	-1	0.923	1.17	0.508	-1.04	0.545	-1.14	0.357	1.17	0.508	-1.29	0.0597	-1.17	0.212	-1.02	0.668	-1.01	0.938	1.02	0.71
67	1129	Dimethylglycine dehydrogenase_mitochondrial	M2GD_RAT	0.156	0.537	0.544	0.512	0.52	0.0734	0.306	0.486	0.0618	0.0524	-1.09	0.428	-1.17	0.24	-1.08	0.517	1.64	0.0461	1.66	0.049	1.01	0.916	-1.9	0.0167	-1.06	0.644	1.03	0.818	-1.11	0.758	-1.09	0.646	1.02	0.81	-1.11	0.758	-1.04	0.767	-1	0.936	-1.06	0.701	-1.03	0.868	1.03	0.838
68	1131	Serotransferrin	TRFE_RAT	0.45	0.971	0.432	0.0394	0.973	0.618	0.916	0.48	0.618	0.801	1.37	0.0726	1.12	0.431	-1.22	0.0763	1.11	0.162	1.02	0.711	-1.08	0.712	1.07	0.653	-1.15	0.246	-1.02	0.965	1.16	0.354	-1.31	0.0488	1.12	0.302	1.16	0.354	-1.06	0.439	1.03	0.969	-1.11	0.357	1.09	0.544	1.2	0.174
69	1132	Serotransferrin	TRFE_RAT	0.26	0.17	0.527	0.0123	0.205	0.908	0.323	0.601	0.911	0.744	1.44	0.0518	1.17	0.364	-1.23	0.075	1.15	0.0602	1.05	0.611	-1.1	0.657	1.17	0.322	-1.07	0.509	1.05	0.65	1.21	0.283	-1.32	0.031	1.02	0.773	1.21	0.283	-1.31	0.00446	-1.06	0.581	-1.12	0.356	-1.02	0.983	1.1	0.503
70	1133	Serotransferrin	TRFE_RAT	0.366	0.00427	0.923	0.169	0.0049	0.739	0.971	0.94	0.766	0.899	1.22	0.133	1.04	0.761	-1.17	0.0942	1.03	0.682	-1.06	0.969	-1.09	0.862	1.09	0.47	-1.09	0.609	-1.02	0.825	-1.08	0.435	-1.48	0.0336	-1.06	0.792	-1.08	0.435	-1.27	0.144	-1.07	0.558	-1.13	0.456	1.06	0.584	1.2	0.35
71	1134	Serotransferrin	TRFE_RAT	0.317	0.104	0.802	0.0263	0.123	0.963	0.302	0.835	0.965	0.64	1.39	0.0767	1.13	0.486	-1.23	0.103	1.08	0.235	1.04	0.663	-1.04	0.945	1.18	0.314	-1.08	0.341	1.09	0.53	1.17	0.406	-1.35	0.0277	1.03	0.742	1.17	0.406	-1.32	0.000758	-1.11	0.453	-1.14	0.333	-1	0.909	1.14	0.416
72	1135	Serotransferrin	TRFE_RAT	0.00104	2.47e-05	0.23	0.121	2.47e-05	0.401	0.0458	0.386	0.499	0.468	1.36	0.116	1.26	0.208	-1.08	0.665	-1.08	0.548	-1.04	0.64	1.04	0.719	1.5	0.0419	1.02	0.967	1.14	0.365	1.02	0.922	-1.47	0.0166	-1.09	0.619	1.02	0.922	-1.66	0.00547	-1.36	0.099	-1.1	0.383	1.14	0.46	1.26	0.0735
73	1136	Argininosuccinate synthase	ASSY_RAT	0.462	0.0296	0.477	0.878	0.0287	0.87	0.714	0.492	0.873	0.208	1.1	0.599	-1.04	0.867	-1.14	0.508	1.01	0.882	1.2	0.0622	1.19	0.119	-1.02	0.804	-1.11	0.411	1.23	0.267	1.27	0.266	1.04	0.774	1.28	0.192	1.27	0.266	1.18	0.215	1.12	0.468	-1.11	0.611	-1.03	0.72	1.08	0.759
74	1137	NADH-ubiquinone oxidoreductase 75 kDa subunit_mitochondrial	NDUS1_RAT	0.143	0.00103	0.782	0.57	0.000774	0.212	0.698	0.825	0.28	0.88	-1.02	0.599	-1.06	0.315	-1.04	0.386	1.11	0.108	1.1	0.0724	-1.01	0.803	-1.04	0.483	1.09	0.0945	1.12	0.0544	-1.19	0.155	-1.16	0.0367	-1.01	0.846	-1.19	0.155	-1.21	0.00863	-1.19	0.283	1	0.966	1.11	0.406	1.1	0.211
75	1138	NADH-ubiquinone oxidoreductase 75 kDa subunit_mitochondrial	NDUS1_RAT	0.000938	1.09e-06	0.476	0.343	4.74e-07	0.0453	0.373	0.645	0.135	0.717	1	0.965	-1.03	0.861	-1.03	0.848	1.03	0.567	1.02	0.582	-1	0.929	1.09	0.09	1.12	0.0736	1.15	0.274	-1.17	0.0718	-1.32	0.000354	-1.11	0.357	-1.17	0.0718	-1.33	0.00481	-1.23	0.303	-1.13	0.101	1.02	0.829	1.15	0.0404
76	1139	Moesin	MOES_RAT	0.287	0.021	0.428	0.646	0.0166	0.066	0.436	0.442	0.0824	0.455	-1.09	0.741	1.13	0.206	1.23	0.332	1.08	0.411	1.14	0.239	1.05	0.355	1.09	0.367	1.28	0.214	1.1	0.36	1.21	0.159	1.24	0.31	1.09	0.399	1.21	0.159	1.14	0.0613	1	0.856	-1.06	0.655	1.01	0.97	1.07	0.538
77	1140	Dipeptidyl peptidase 3	DPP3_RAT	0.00562	5.81e-06	0.371	0.389	3.46e-06	0.171	0.142	0.543	0.295	0.948	1.12	0.239	1.09	0.393	-1.03	0.804	1.15	0.137	1.12	0.216	-1.03	0.573	1.1	0.34	1.13	0.134	1.13	0.194	-1.09	0.439	-1.26	0.022	-1.14	0.215	-1.09	0.439	-1.39	0.0253	-1.36	0.0698	-1.03	0.708	1.04	0.712	1.07	0.372
78	1141	Moesin	MOES_RAT	0.0017	1.82e-06	0.0721	0.437	2.84e-06	0.698	0.15	0.213	0.762	0.759	1.01	0.886	1.14	0.0596	1.13	0.0858	1.14	0.143	1.16	0.0265	1.02	0.843	-1.11	0.129	1.01	0.864	-1.09	0.087	1.16	0.0391	1.19	0.0662	1.06	0.33	1.16	0.0391	1.23	0.0565	1.18	0.171	1.03	0.644	1.03	0.561	1	0.985
79	1142	Moesin	MOES_RAT	0.0873	0.000333	0.457	0.661	0.000286	0.831	0.283	0.555	0.855	0.506	1.13	0.361	1.15	0.293	1.01	0.977	1.06	0.369	1.08	0.289	1.02	0.821	-1.01	0.869	-1.08	0.453	-1.07	0.467	1.16	0.258	1.18	0.23	1.08	0.395	1.16	0.258	1.16	0.251	1.18	0.21	1.15	0.219	1.07	0.49	-1.08	0.343
80	1143	Moesin	MOES_RAT	2.14e-05	1.75e-09	0.923	0.41	6.99e-10	0.152	0.845	0.966	0.356	0.571	1.05	0.422	1.01	0.887	-1.04	0.741	-1.01	0.921	1.08	0.295	1.08	0.181	1.04	0.538	-1.01	0.902	1.12	0.287	1.26	0.0299	1.25	0.0191	1.24	0.0682	1.26	0.0299	1.21	0.0127	1.16	0.018	1.03	0.783	-1.01	0.831	-1.05	0.555
81	1144	Protein disulfide-isomerase A4	PDIA4_RAT	6.09e-07	2.22e-10	0.856	0.919	9.74e-12	0.124	0.0266	0.942	0.383	0.993	1.1	0.219	1.02	0.851	-1.09	0.256	-1.07	0.483	1.03	0.717	1.1	0.406	1.22	0.0429	1.04	0.623	1.24	0.0843	-1.22	0.0466	-1.53	0.00091	-1.23	0.0751	-1.22	0.0466	-1.44	0.0188	-1.7	0.0161	-1.13	0.171	1.01	0.858	1.15	0.187
82	1145	Moesin	MOES_RAT	4.7e-05	2.9e-09	0.938	0.554	6.97e-10	0.76	0.0767	0.973	0.849	0.864	1	0.986	-1.01	0.883	-1.01	0.851	1.04	0.46	1.08	0.123	1.05	0.3	-1.09	0.228	-1.05	0.342	1.01	0.908	1.13	0.123	1.14	0.039	1.12	0.11	1.13	0.123	1.22	0.0114	1.15	0.0112	1.01	0.818	-1.02	0.81	-1.03	0.622
83	1146	Serum albumin	ALBU_RAT	0.148	0.00317	0.891	0.221	0.00233	0.13	0.168	0.912	0.188	0.925	1.3	0.433	1.04	0.922	-1.25	0.205	1.14	0.614	1.04	0.878	-1.1	0.718	-1.24	0.422	-1.41	0.27	-1.24	0.428	1.27	0.473	-1.1	0.669	1.45	0.0288	1.27	0.473	1.25	0.491	1.59	0.103	-1.07	0.785	1.19	0.135	1.28	0.233
84	1147	Serum albumin	ALBU_RAT	0.101	0.0115	0.919	0.164	0.00892	0.15	0.0878	0.929	0.194	0.378	1.38	0.346	1.16	0.764	-1.19	0.269	1.11	0.826	-1.02	0.856	-1.14	0.609	-1.13	0.67	-1.4	0.0547	-1.34	0.215	1.2	0.675	-1.14	0.341	1.3	0.11	1.2	0.675	1.1	0.542	1.56	0.0746	1.01	0.898	1.26	0.0851	1.24	0.13
85	1148	Propionyl-CoA carboxylase alpha chain_mitochondrial	PCCA_RAT	0.000476	0.000152	0.744	0.0735	6.36e-05	0.0174	0.048	0.81	0.0564	0.908	1.25	0.208	1.01	0.949	-1.23	0.0367	1.17	0.125	1.13	0.207	-1.03	0.767	-1.25	0.139	-1.33	0.0178	-1.11	0.344	1.22	0.303	-1.16	0.051	1.35	0.0116	1.22	0.303	1.26	0.11	1.24	0.0905	-1.14	0.239	1.12	0.365	1.27	0.0128
86	1149	Long-chain-fatty-acid--CoA ligase 1	ACSL1_RAT	0.00549	0.00035	0.446	0.856	7.7e-05	0.103	0.00576	0.535	0.198	0.732	1.07	0.394	1.09	0.202	1.01	0.934	1.01	0.919	1.08	0.203	1.07	0.281	-1.14	0.0341	-1.21	0.0829	-1.15	0.0768	1.05	0.603	1.01	0.972	1.09	0.305	1.05	0.603	1.38	0.00306	1.16	0.156	1.04	0.875	1.13	0.419	1.09	0.126
87	1150	Long-chain-fatty-acid--CoA ligase 1	ACSL1_RAT	0.00994	0.000127	0.0431	0.187	0.000272	0.207	0.565	0.106	0.261	0.648	-1.03	0.74	1.23	0.186	1.28	0.12	-1	0.93	1.19	0.117	1.2	0.0275	-1.08	0.527	-1.05	0.578	-1.12	0.348	1.18	0.175	1.28	0.0702	1.07	0.714	1.18	0.175	1.27	0.0202	1.08	0.386	1.05	0.678	1.12	0.346	1.07	0.616
88	1151	78 kDa glucose-regulated protein	GRP78_RAT	0.616	0.00449	0.996	0.702	0.0038	0.792	0.664	0.997	0.815	0.946	1	0.996	-1.08	0.799	-1.08	0.788	-1.07	0.686	-1.04	0.679	1.03	0.92	-1.02	0.881	-1.09	0.585	1.02	0.95	-1.2	0.108	-1.2	0.0862	-1.12	0.572	-1.2	0.108	-1.07	0.563	-1.07	0.361	1	0.975	-1.01	0.929	-1.01	0.947
89	1152	78 kDa glucose-regulated protein	GRP78_RAT	4.23e-07	1.28e-11	0.925	0.909	2.59e-12	0.223	0.606	0.974	0.492	0.671	1.05	0.694	-1.08	0.374	-1.14	0.0253	-1.03	0.69	1.05	0.636	1.08	0.471	1.04	0.782	-1.04	0.519	1.18	0.171	-1.34	0.0179	-1.46	0.0007	-1.27	0.00106	-1.34	0.0179	-1.3	0.0364	-1.43	0.0221	-1.04	0.531	-1.03	0.547	1.01	0.839
90	1154	Long-chain-fatty-acid--CoA ligase 1	ACSL1_RAT	0.0157	0.000856	0.636	0.55	0.000667	0.545	0.222	0.68	0.584	0.0742	1.09	0.403	1.21	0.115	1.11	0.422	1.03	0.876	-1.03	0.754	-1.06	0.472	-1.05	0.68	-1.11	0.216	-1.31	0.0516	1.17	0.251	1.06	0.629	1.3	0.292	1.17	0.251	1.36	1.48e-05	1.28	0.0825	-1.02	0.775	1.34	0.286	1.37	0.209
91	1155	78 kDa glucose-regulated protein	GRP78_RAT	3.5e-12	9.99e-16	0.74	0.995	0	0.00516	0.00817	0.936	0.252	0.902	1.14	0.383	1	0.947	-1.14	0.287	-1.05	0.63	1.11	0.406	1.17	0.272	1.34	0.048	1.12	0.45	1.49	0.0214	-1.7	0.00276	-1.92	0.00156	-1.65	0.00234	-1.7	0.00276	-2.08	0.00153	-2.47	0.000673	1.01	0.875	1.04	0.69	1.02	0.805
92	1157	Moesin	MOES_RAT	0.0256	0.000141	0.899	0.932	5.1e-05	0.0752	0.253	0.923	0.147	0.673	-1.07	0.54	-1.11	0.408	-1.04	0.777	1.07	0.569	1.08	0.514	1.02	0.849	-1.25	0.0718	-1.1	0.359	-1.04	0.76	1.08	0.342	1.14	0.165	1.24	0.1	1.08	0.342	1.31	0.0659	1.13	0.385	-1.01	0.736	1.04	0.55	1.05	0.421
93	1158	Hemopexin	HEMO_RAT	1.33e-05	6.78e-10	0.996	0.85	1.05e-10	0.0737	0.734	0.998	0.27	0.692	1.06	0.52	1.05	0.439	-1.01	0.855	-1.1	0.504	-1.14	0.391	-1.04	0.819	-1	0.987	-1.18	0.306	-1.21	0.205	-1.58	0.000548	-1.7	0.0111	-1.47	0.0123	-1.58	0.000548	-1.44	0.0345	-1.55	0.0905	-1.01	0.987	1.13	0.278	1.14	0.381
94	1159	Hemopexin	HEMO_RAT	5.98e-11	1.11e-16	0.873	0.408	0	0.15	0.842	0.974	0.531	0.981	1.07	0.405	-1.17	0.0982	-1.24	0.0135	1.08	0.476	1.03	0.707	-1.04	0.949	-1.18	0.0968	-1.17	0.136	1.02	0.756	-2.23	0.000181	-2.39	0.000114	-1.72	0.0127	-2.23	0.000181	-2.17	0.000863	-2.15	0.00702	-1.01	0.977	1.11	0.459	1.12	0.465
95	1160	Heat shock cognate 71 kDa protein	HSP7C_RAT	0.154	0.614	0.203	0.0612	0.618	0.0618	0.113	0.218	0.0657	0.816	-1.16	0.0385	-1.24	0.0674	-1.07	0.555	-1.12	0.429	-1.25	0.363	-1.12	0.68	1.17	0.22	1.22	0.0623	1.16	0.381	-1.09	0.334	1.17	0.149	1.11	0.303	-1.09	0.334	1.02	0.831	-1.01	0.791	1.09	0.433	-1.03	0.656	-1.12	0.228
96	1161	Heat shock cognate 71 kDa protein	HSP7C_RAT	6.81e-06	0.00184	0.876	0.885	8.73e-06	4.19e-06	7.82e-06	0.873	0.00105	0.809	-1.01	0.847	-1.08	0.391	-1.07	0.396	1.05	0.634	1.05	0.611	-1	0.91	1.24	0.0475	1.32	0.00859	1.41	0.00287	-1.04	0.57	-1.03	0.641	1.08	0.375	-1.04	0.57	-1.3	0.0227	-1.34	0.000673	1	0.983	1.04	0.557	1.04	0.59
97	1162	Hemopexin	HEMO_RAT	9.59e-08	5.07e-13	0.92	0.74	5.68e-14	0.107	0.398	0.976	0.406	0.949	1.11	0.317	-1.09	0.525	-1.21	0.116	1.03	0.789	-1.03	0.896	-1.06	0.986	-1.18	0.177	-1.28	0.07	-1.12	0.801	-2.12	0.000197	-2.27	4.23e-05	-1.84	0.0129	-2.12	0.000197	-1.97	0.00906	-1.86	0.055	1.04	0.65	1.06	0.605	1.02	0.786
98	1163	rCG56002		0.000337	0.000151	0.954	0.989	3.64e-06	0.00149	0.000971	0.963	0.0206	0.755	1.13	0.248	1.1	0.43	-1.03	0.937	-1.1	0.539	-1.06	0.682	1.04	0.786	-1.29	0.106	-1.61	0.0146	-1.5	0.0394	1.15	0.296	1.01	0.944	1.13	0.532	1.15	0.296	1.84	0.00166	1.55	0.0176	-1	0.884	1.09	0.714	1.09	0.512
99	1164	rCG56002		0.000157	4.65e-06	0.549	0.925	1.06e-07	0.00267	0.00428	0.668	0.0368	0.984	1.11	0.187	1.05	0.66	-1.06	0.817	1.05	0.547	1	0.787	-1.04	0.974	-1.26	0.00592	-1.34	0.0215	-1.32	0.278	1.18	0.0816	1.14	0.0894	1.14	0.456	1.18	0.0816	1.51	0.0044	1.51	0.0761	1.07	0.477	1.01	0.945	-1.06	0.406
100	1165	rCG56002		0.16	0.041	0.913	0.425	0.0385	0.613	0.406	0.919	0.631	0.308	1.01	0.973	1.01	0.968	-1	0.996	1.3	0.235	1.17	0.361	-1.11	0.569	-1.15	0.466	1.12	0.664	1.01	0.946	1.21	0.559	1.37	0.206	-1.09	0.542	1.21	0.559	-1.09	0.543	1.46	0.0337	1.14	0.548	-1.31	0.135	-1.49	0.0189
101	1166	Heat shock cognate 71 kDa protein	HSP7C_RAT	8.18e-06	0.00378	0.761	0.774	3.03e-05	8.67e-07	2.38e-05	0.738	0.000266	1	1.07	0.459	-1.01	0.842	-1.08	0.251	1.04	0.579	1.03	0.643	-1.01	0.911	1.34	0.00895	1.3	0.00524	1.39	0.000165	-1.01	0.869	-1.07	0.395	1.08	0.171	-1.01	0.869	-1.31	0.0105	-1.32	0.0331	1.01	0.862	1.08	0.184	1.07	0.318
102	1167	rCG56002		0.000292	5.5e-06	0.729	0.711	2.15e-07	0.00494	0.00909	0.809	0.0467	0.876	1.08	0.38	1.09	0.409	1.01	0.914	1.09	0.505	1.09	0.544	-1	0.969	-1.29	0.0598	-1.28	0.0324	-1.29	0.0854	1.21	0.11	1.09	0.472	1.2	0.235	1.21	0.11	1.47	6.57e-05	1.39	0.0619	-1.03	0.766	1.08	0.611	1.11	0.293
103	1168	rCG56002		0.445	0.495	0.901	0.846	0.439	0.0407	0.0159	0.894	0.06	0.754	1.05	0.942	1.12	0.754	1.07	0.687	1.29	0.263	1.16	0.397	-1.11	0.864	-1.83	0.153	-1.49	0.351	-1.77	0.174	-1.01	0.619	1.03	0.637	-1.2	0.3	-1.01	0.619	1.38	0.418	1.73	0.213	1.09	0.616	-1.06	0.748	-1.16	0.384
104	1169	Serum albumin	ALBU_RAT	7.53e-06	1.22e-09	0.97	0.116	3.19e-10	0.0367	0.188	0.988	0.192	0.961	1.43	0.275	1.12	0.848	-1.28	0.0455	1.14	0.298	-1.04	0.853	-1.19	0.754	-1.15	0.436	-1.45	0.0151	-1.34	0.453	2.08	0.0465	1.24	0.0524	1.73	0.0221	2.08	0.0465	1.71	0.00193	2.27	0.027	-1.17	0.302	-1.07	0.829	1.09	0.521
105	1170	Serum albumin	ALBU_RAT	7.98e-09	1.92e-14	0.745	0.0972	3.09e-14	0.582	0.827	0.932	0.781	0.998	1.32	0.171	1.08	0.801	-1.23	0.00777	1.08	0.542	1	0.948	-1.08	0.662	1.05	0.868	-1.16	0.0515	-1.02	0.997	1.99	0.0144	1.31	0.00295	1.83	3.14e-05	1.99	0.0144	1.64	0.00127	1.75	0.00539	-1.15	0.273	-1.01	0.84	1.15	0.0638
106	1171	Stress-70 protein_mitochondrial	GRP75_RAT	0.0684	0.463	0.0628	0.0362	0.49	0.107	0.179	0.0798	0.103	0.823	1.15	0.0137	1.06	0.172	-1.08	0.00607	1.1	0.0419	1.1	0.088	-1	0.984	-1.06	0.254	-1.1	0.006	-1.02	0.568	1.04	0.472	-1.1	0.0548	1.01	0.541	1.04	0.472	1	0.927	1	0.942	-1	0.994	1.03	0.519	1.03	0.482
107	1172	Serum albumin	ALBU_RAT	5.29e-06	6.72e-10	0.591	0.129	3.18e-10	0.0598	0.283	0.81	0.237	0.977	1.35	0.217	1.07	0.917	-1.27	0.0125	1.08	0.333	-1.1	0.898	-1.19	0.626	-1.04	0.664	-1.3	0.0154	-1.22	0.541	1.76	0.0436	1.15	0.0904	1.57	4.03e-05	1.76	0.0436	1.5	0.0046	1.81	0.0422	-1.13	0.281	-1.05	0.565	1.08	0.155
108	1173	Serum albumin	ALBU_RAT	0.000375	5.27e-07	0.909	0.0759	3.01e-07	0.0373	0.32	0.95	0.129	0.86	1.62	0.204	1.18	0.776	-1.37	0.0324	1.13	0.388	-1.01	0.772	-1.14	0.833	-1.08	0.569	-1.55	0.0318	-1.29	0.535	1.97	0.0878	1.04	0.725	1.69	0.0145	1.97	0.0878	1.5	0.0363	1.94	0.0704	-1.17	0.413	1.02	0.938	1.19	0.369
109	1174	Serum albumin	ALBU_RAT	1.09e-07	1.66e-11	0.666	0.0566	9.58e-12	0.0742	0.161	0.873	0.301	0.85	1.5	0.0932	1.17	0.546	-1.28	0.00544	1.07	0.387	-1.02	0.926	-1.09	0.722	-1	0.794	-1.4	0.0104	-1.2	0.369	1.9	0.0304	1.15	0.0911	1.65	0.000983	1.9	0.0304	1.65	0.00263	1.81	0.0124	-1.1	0.428	1.02	0.995	1.12	0.235
110	1175	Serum albumin	ALBU_RAT	6.68e-07	6.38e-12	0.289	0.338	4.25e-12	0.365	0.19	0.669	0.608	0.979	1.14	0.314	-1.02	0.801	-1.17	0.104	1.12	0.0654	-1.06	0.92	-1.19	0.464	-1.08	0.394	-1.11	0.208	-1.13	0.661	1.44	0.0257	1.25	0.0257	1.53	0.000767	1.44	0.0257	1.46	0.00965	1.67	0.0288	-1.01	0.889	1.04	0.67	1.05	0.459
111	1176	Serum albumin	ALBU_RAT	3.61e-09	2.59e-14	0.599	0.0543	8.26e-14	0.992	0.755	0.883	0.996	0.896	1.35	0.0664	1.17	0.322	-1.15	0.136	1.03	0.681	-1.03	0.761	-1.06	0.536	1.19	0.267	-1.11	0.176	-1.02	0.863	1.89	0.00732	1.25	0.0257	1.65	0.00118	1.89	0.00732	1.47	0.000445	1.6	0.00158	-1.12	0.342	1.02	0.922	1.15	0.14
112	1177	Serum albumin	ALBU_RAT	0.000289	4.95e-08	0.0525	0.164	2.18e-07	0.577	0.636	0.235	0.678	0.858	1.29	0.0103	1.08	0.44	-1.2	0.119	1.17	0.106	-1.07	0.941	-1.25	0.396	1.02	0.826	-1.09	0.418	-1.13	0.699	1.46	0.00349	1.14	0.149	1.33	0.0223	1.46	0.00349	1.26	0.0927	1.42	0.156	1.01	0.944	-1.02	0.803	-1.02	0.725
113	1178	Serum albumin	ALBU_RAT	0.12	0.00144	0.0645	0.774	0.00199	0.535	0.457	0.113	0.568	0.895	1.24	0.113	-1.25	0.437	-1.54	0.0975	1.17	0.467	-1.17	0.95	-1.37	0.618	-1.19	0.419	-1.26	0.178	-1.12	0.996	1.38	0.0757	1.04	0.525	1.41	0.205	1.38	0.0757	1.43	0.177	1.49	0.475	-1.07	0.514	-1.22	0.191	-1.13	0.284
114	1179	Serum albumin	ALBU_RAT	0.0104	2.48e-05	0.164	0.874	1.64e-05	0.119	0.224	0.289	0.207	0.886	1.18	0.244	-1.04	0.781	-1.23	0.146	1.11	0.358	-1.14	0.949	-1.27	0.643	-1.19	0.142	-1.27	0.142	-1.3	0.586	1.43	0.0359	1.15	0.0882	1.29	0.11	1.43	0.0359	1.57	0.0435	1.56	0.28	-1.05	0.512	-1.16	0.213	-1.1	0.344
115	1180	Serum albumin	ALBU_RAT	0.262	0.0033	0.624	0.404	0.00275	0.175	0.467	0.679	0.227	0.841	1.32	0.238	1.07	0.855	-1.24	0.188	1.07	0.659	-1.37	0.646	-1.46	0.504	-1.03	0.785	-1.27	0.302	-1.5	0.471	1.42	0.129	-1.01	0.983	1.33	0.145	1.42	0.129	1.25	0.37	1.78	0.248	-1.09	0.609	-1	0.917	1.08	0.642
116	1181	Serum albumin	ALBU_RAT	9.62e-05	3.59e-08	0.904	0.0884	1.83e-08	0.0683	0.19	0.954	0.215	0.974	1.51	0.259	1.16	0.82	-1.3	0.02	1.19	0.249	-1.05	0.826	-1.24	0.698	-1.13	0.465	-1.44	0.0455	-1.38	0.483	1.99	0.0694	1.1	0.469	1.74	0.0153	1.99	0.0694	1.63	0.0127	2.2	0.0491	-1.2	0.327	1.02	0.853	1.22	0.334
117	1182	Serum albumin	ALBU_RAT	0.154	0.00315	0.0907	0.615	0.00385	0.437	0.327	0.141	0.473	0.967	1.27	0.125	-1.08	0.669	-1.37	0.0626	1.16	0.265	-1.07	0.904	-1.24	0.681	-1.12	0.376	-1.23	0.136	-1.12	0.943	1.27	0.128	-1.03	0.83	1.24	0.192	1.27	0.128	1.29	0.193	1.33	0.507	-1.03	0.828	-1.1	0.34	-1.07	0.541
118	1183	Serum albumin	ALBU_RAT	0.0656	0.00103	0.708	0.252	0.000681	0.0531	0.343	0.761	0.0957	0.847	1.42	0.22	1.12	0.772	-1.27	0.0845	1.09	0.5	-1.18	0.794	-1.28	0.56	-1.05	0.646	-1.38	0.0908	-1.39	0.387	1.46	0.188	-1.07	0.569	1.35	0.128	1.46	0.188	1.29	0.168	1.61	0.188	-1.1	0.441	1.04	0.76	1.14	0.422
119	1184	Serum albumin	ALBU_RAT	1.03e-05	3.06e-10	0.44	0.126	5.18e-10	0.386	0.64	0.733	0.583	0.978	1.24	0.168	1.07	0.744	-1.17	0.0136	1.09	0.435	-1.05	0.866	-1.14	0.482	1.02	0.956	-1.12	0.185	-1.09	0.661	1.55	0.0239	1.12	0.0744	1.41	0.000236	1.55	0.0239	1.34	0.0131	1.47	0.0378	-1.11	0.246	-1.03	0.635	1.08	0.242
120	1185	Serum albumin	ALBU_RAT	0.000339	2.18e-07	0.725	0.0891	1.44e-07	0.0689	0.242	0.847	0.193	0.946	1.52	0.233	1.18	0.745	-1.29	0.0395	1.18	0.234	-1.03	0.823	-1.22	0.656	-1.09	0.547	-1.4	0.0666	-1.33	0.462	1.83	0.0892	1.07	0.594	1.64	0.0136	1.83	0.0892	1.48	0.0377	2	0.0501	-1.13	0.444	1.06	0.7	1.19	0.33
121	1186	Serum albumin	ALBU_RAT	0.000168	6.33e-08	0.855	0.0721	4.95e-08	0.0972	0.275	0.928	0.248	0.938	1.6	0.236	1.18	0.817	-1.36	0.0211	1.17	0.233	-1.04	0.811	-1.21	0.733	-1.06	0.601	-1.46	0.0409	-1.3	0.575	2.03	0.0848	1.07	0.606	1.79	0.0106	2.03	0.0848	1.58	0.0111	2.13	0.0501	-1.18	0.395	1.04	0.809	1.23	0.323
122	1187	T-kininogen 2	KNT2_RAT	3.11e-15	0	0.992	0.209	0	0.0198	0.65	0.999	0.441	0.93	1.23	0.0682	1.01	0.897	-1.22	0.146	1.06	0.677	1.08	0.618	1.02	0.897	-1.15	0.297	-1.33	0.0648	-1.08	0.701	-2.66	3.73e-05	-3.47	1.07e-05	-2.83	0.00209	-2.66	3.73e-05	-3.09	0.0001	-2.82	0.000681	-1.06	0.535	-1.06	0.93	1	0.826
123	1188	Transketolase	TKT_RAT	0.46	0.0217	0.649	0.991	0.0147	0.689	0.0386	0.679	0.723	0.774	1.04	0.738	1.08	0.537	1.03	0.835	-1.02	0.82	1.03	0.792	1.06	0.565	-1.03	0.795	-1.1	0.409	-1.08	0.414	1.02	0.859	1.04	0.772	-1.01	0.921	1.02	0.859	1.2	0.117	1.23	0.048	1.06	0.611	1.04	0.739	-1.02	0.839
124	1189	Stress-70 protein_mitochondrial	GRP75_RAT	0.131	0.0327	0.729	0.765	0.0161	0.0267	0.0168	0.734	0.0516	0.789	1.09	0.607	1.09	0.631	-1	0.947	1.09	0.286	-1.04	0.691	-1.14	0.171	1.27	0.15	1.27	0.0128	1.12	0.4	1.07	0.722	-1.04	0.611	-1.01	0.844	1.07	0.722	-1.3	0.0273	-1.13	0.127	-1.01	0.834	1.01	0.996	1.02	0.739
125	1190	Stress-70 protein_mitochondrial	GRP75_RAT	0.284	0.0219	0.898	0.459	0.0142	0.0232	0.353	0.903	0.0384	0.889	1.08	0.565	1.05	0.75	-1.03	0.757	1.1	0.387	1.09	0.428	-1.01	0.966	1.15	0.301	1.17	0.136	1.21	0.103	1.01	0.971	-1.16	0.106	-1.1	0.443	1.01	0.971	-1.22	0.382	-1.34	0.0716	-1.09	0.308	-1.06	0.63	1.03	0.724
126	1191	Delta-1-pyrroline-5-carboxylate dehydrogenase_mitochondrial		0.193	0.323	0.481	0.968	0.317	0.444	0.759	0.462	0.438	0.256	-1.04	0.726	-1.29	0.0867	-1.24	0.104	-1.06	0.439	1.15	0.235	1.23	0.0466	-1.07	0.542	-1.1	0.23	1.38	0.033	-1.14	0.256	-1.1	0.51	1.14	0.326	-1.14	0.256	1.02	0.606	-1.28	0.0315	-1	0.96	1.01	0.911	1.01	0.966
127	1192	Phosphoenolpyruvate carboxykinase_cytosolic	PCKGC_RAT	0.0754	0.000621	0.569	0.298	0.000631	0.778	0.302	0.649	0.804	0.318	1.14	0.129	1.02	0.637	-1.13	0.183	1.01	0.797	-1.01	0.946	-1.02	0.836	1.1	0.0255	-1.03	0.682	1.07	0.375	-1.07	0.23	-1.16	0.181	-1.05	0.708	-1.07	0.23	-1.25	0.0382	-1.08	0.358	1.06	0.479	1.04	0.681	-1.02	0.909
128	1193	Bucs1 protein		0.00721	7.2e-05	0.0264	0.0374	0.000358	0.91	0.849	0.0971	0.919	0.749	1.27	0.036	1.16	0.18	-1.1	0.0442	1.18	0.0808	1.08	0.417	-1.1	0.22	1.05	0.709	-1.03	0.599	-1.03	0.716	1.27	0.0937	-1.01	0.888	1.15	0.0658	1.27	0.0937	1.08	0.258	1.12	0.108	-1	0.903	1.05	0.71	1.05	0.471
129	1194	Acyl-coenzyme A synthetase ACSM2_mitochondrial	ACSM2_RAT	0.194	0.000705	0.55	0.208	0.000874	0.982	0.575	0.65	0.985	0.945	1.12	0.0624	-1	0.929	-1.12	0.348	1.15	0.253	1.07	0.617	-1.08	0.362	-1.01	0.983	1.02	0.786	1.06	0.699	1.21	0.126	1.06	0.258	1.22	0.142	1.21	0.126	1.02	0.762	1.14	0.233	-1.01	0.815	1.01	0.999	1.02	0.711
130	1195	Serum albumin	ALBU_RAT	0.148	0.00619	0.304	0.833	0.00526	0.826	0.123	0.36	0.842	0.525	1.07	0.553	-1.08	0.408	-1.15	0.0544	1.09	0.268	1.11	0.259	1.01	0.914	-1.12	0.201	-1.09	0.395	1.07	0.483	1.02	0.915	1.02	0.69	1.11	0.177	1.02	0.915	1.14	0.258	1.09	0.425	1.07	0.336	1.01	0.932	-1.06	0.313
131	1196	Acyl-coenzyme A synthetase ACSM2_mitochondrial	ACSM2_RAT	0.000159	2.48e-08	0.212	0.184	3.14e-08	0.867	0.102	0.485	0.908	0.925	1.19	0.0105	1.1	0.32	-1.08	0.513	1.18	0.223	1.06	0.703	-1.11	0.389	-1.06	0.696	-1.07	0.274	-1.1	0.506	1.31	0.0196	1.1	0.147	1.22	0.119	1.31	0.0196	1.27	0.00328	1.36	0.0487	1.01	0.986	1.02	0.865	1.02	0.787
132	1197	Cystathionine beta-synthase	CBS_RAT	0.00113	0.000352	0.486	0.346	6.78e-05	0.00312	0.0367	0.55	0.0159	0.716	1.13	0.0472	1.08	0.0924	-1.04	0.355	1.02	0.73	-1.01	0.938	-1.03	0.796	1.21	0.008	1.09	0.0709	1.11	0.241	1.25	0.00553	1.05	0.459	1.23	0.000213	1.25	0.00553	1.05	0.0894	1.08	0.498	-1.05	0.505	1.07	0.208	1.12	0.0982
133	1198	Catalase	CATA_RAT	0.00018	9.35e-09	0.603	0.611	6.11e-09	0.592	0.547	0.791	0.718	0.577	1.05	0.659	1.11	0.448	1.05	0.828	-1.11	0.719	-1.13	0.443	-1.02	0.831	1.13	0.347	-1.04	0.914	-1.11	0.519	-2.1	0.00405	-1.55	0.036	-1.81	0.00552	-2.1	0.00405	-1.65	0.196	-1.74	0.0487	1.43	0.0822	1.29	0.178	-1.11	0.278
134	1199	Cystathionine beta-synthase	CBS_RAT	0.52	0.0318	0.61	0.731	0.0268	0.142	0.685	0.628	0.167	0.65	1.05	0.327	1.01	0.839	-1.05	0.516	1.08	0.517	1.14	0.355	1.06	0.538	1.01	0.823	1.03	0.643	1.14	0.229	1.13	0.15	1.04	0.502	1.11	0.102	1.13	0.15	1.1	0.058	-1.02	0.958	-1.03	0.669	-1.01	0.866	1.02	0.607
135	1200	EH domain-containing protein 3	EHD3_RAT	1.14e-10	4.44e-16	0.0512	0.601	9.99e-16	0.531	0.356	0.523	0.766	0.799	1.09	0.153	1.02	0.556	-1.07	0.289	1.01	0.803	1.11	0.0668	1.1	0.389	1.04	0.0504	-1.03	0.788	1.14	0.0581	-1.38	0.000628	-1.54	0.000549	-1.33	0.00454	-1.38	0.000628	-1.44	0.0101	-1.48	0.00642	-1.02	0.701	1.06	0.451	1.08	0.262
136	1201	Bifunctional aminoacyl-tRNA synthetase		0.0839	0.209	0.457	0.863	0.145	0.00207	0.0374	0.397	0.00382	0.746	1.21	0.285	1.21	0.32	-1.01	0.997	1.04	0.863	1.02	0.916	-1.02	0.963	1.43	0.0816	1.22	0.0867	1.21	0.236	1.16	0.388	-1.05	0.566	1.02	0.948	1.16	0.388	-1.15	0.283	-1.17	0.146	-1.01	0.89	1.06	0.577	1.06	0.315
137	1202	T-complex protein 1 subunit gamma	TCPG_RAT	0.00928	0.0235	0.376	0.254	0.015	0.0124	0.0682	0.362	0.0178	0.138	1.13	0.259	1.08	0.514	-1.04	0.682	1.09	0.326	-1.09	0.311	-1.19	0.0607	1.24	0.0772	1.2	0.0476	1.05	0.626	1.03	0.776	-1.14	0.0739	1.05	0.669	1.03	0.776	-1.19	0.0288	-1.07	0.364	-1.05	0.498	1.09	0.315	1.15	0.0914
138	1203	UV excision repair protein RAD23 homolog B	RD23B_RAT	0.00047	0.00451	0.903	0.51	0.00037	0.000189	0.00157	0.901	0.00262	0.581	-1.27	0.274	-1.24	0.232	1.03	0.948	-1.03	0.807	-1.01	0.815	1.02	0.968	1.47	0.148	1.83	0.0216	1.81	0.00483	-1.25	0.175	-1.05	0.771	1.23	0.165	-1.25	0.175	-1.45	0.0355	-1.8	0.0292	-1.07	0.739	1.24	0.0938	1.33	0.131
139	1204	T-complex protein 1 subunit alpha	TCPA_RAT	0.0111	5.06e-06	0.679	0.856	3.22e-06	0.496	0.569	0.782	0.595	0.421	1.04	0.844	1.04	0.916	-1	0.88	-1.04	0.859	1.12	0.318	1.17	0.373	1.02	0.955	-1.07	0.703	1.1	0.44	-1.34	0.0952	-1.25	0.159	-1.45	0.0218	-1.34	0.0952	-1.25	0.138	-1.28	0.0501	1.12	0.215	-1.04	0.821	-1.16	0.256
140	1205	Phosphoglucomutase-1	PGM1_RAT	0.671	0.0148	0.798	0.474	0.0143	0.643	0.707	0.826	0.671	0.974	1.08	0.376	1.05	0.418	-1.03	0.731	1.07	0.626	-1.05	0.721	-1.12	0.411	1.03	0.657	1.02	0.866	-1.06	0.617	-1.11	0.335	-1.25	0.073	-1.15	0.321	-1.11	0.335	-1.24	0.34	1	0.92	-1.04	0.666	1.01	0.921	1.05	0.626
141	1206	Catalase	CATA_RAT	0.0576	0.0842	0.514	0.9	0.0407	0.000585	0.0477	0.454	0.00153	0.831	-1.03	0.708	-1.02	0.851	1	0.893	1.01	0.951	1.06	0.618	1.05	0.632	1.21	0.146	1.25	0.00789	1.31	0.126	1.15	0.276	1.15	0.0457	1.26	0.043	1.15	0.276	-1	0.976	1.02	0.96	-1.03	0.757	1.07	0.386	1.1	0.144
142	1207	Phosphoglucomutase-1	PGM1_RAT	0.381	0.0206	0.887	0.782	0.017	0.514	0.315	0.891	0.535	0.147	1.04	0.655	1.1	0.495	1.05	0.664	1.06	0.553	-1.09	0.258	-1.15	0.0734	1.05	0.587	1.07	0.546	-1.14	0.363	-1.13	0.16	-1.28	0.052	-1.12	0.442	-1.13	0.16	-1.1	0.264	-1.05	0.786	-1.08	0.415	1.12	0.198	1.21	0.0801
143	1208	UV excision repair protein RAD23 homolog B	RD23B_RAT	0.0782	0.000371	0.65	0.48	0.00026	0.144	0.497	0.722	0.215	0.775	-1.01	0.924	-1.1	0.271	-1.1	0.255	-1.03	0.706	-1.13	0.408	-1.1	0.0955	1.12	0.464	1.09	0.219	1.09	0.185	-1.21	0.127	-1.17	0.15	-1.2	0.359	-1.21	0.127	-1.33	0.00296	-1.08	0.344	1.02	0.849	-1.09	0.709	-1.12	0.613
144	1209	60 kDa heat shock protein_mitochondrial	CH60_RAT	0.357	0.0135	0.308	0.343	0.0143	0.356	0.393	0.367	0.39	0.858	1.17	0.195	1.11	0.39	-1.05	0.486	1.13	0.11	1.09	0.25	-1.03	0.636	-1.05	0.607	-1.08	0.201	-1.07	0.397	1.16	0.215	-1.04	0.897	1.06	0.511	1.16	0.215	1.11	0.258	1.06	0.449	-1.03	0.93	1.02	0.783	1.05	0.805
145	1210	60 kDa heat shock protein_mitochondrial	CH60_RAT	0.169	0.04	0.0619	0.363	0.0482	0.268	0.399	0.0758	0.267	0.471	1.25	0.029	1.24	0.0581	-1.01	0.986	1.08	0.127	1.08	0.21	1	0.927	1.03	0.798	-1.13	0.00404	-1.12	0.14	1.16	0.146	-1.05	0.761	1.01	0.882	1.16	0.146	1.12	0.0278	1.04	0.641	1.02	0.791	1.08	0.348	1.06	0.714
146	1211	Rab GDP dissociation inhibitor alpha	GDIA_RAT	0.263	0.0465	0.996	0.308	0.0348	0.132	0.0601	0.997	0.174	0.731	1.02	0.811	-1.06	0.529	-1.08	0.42	1.04	0.252	-1.05	0.865	-1.09	0.682	1.11	0.136	1.13	0.141	1.11	0.422	-1.03	0.774	-1.11	0.204	1.12	0.16	-1.03	0.774	-1.18	0.0178	-1.1	0.453	-1.06	0.453	1.09	0.301	1.16	0.0365
147	1212	PREDICTED aldehyde dehydrogenase 8 family_member A1-like isoform 2		1.77e-05	1.12e-09	0.977	0.762	4.18e-10	0.358	0.944	0.99	0.562	0.68	1.26	0.369	1.06	0.806	-1.19	0.395	-1.41	0.0487	1.12	0.348	1.58	0.0327	1.11	0.596	-1.6	0.132	1.17	0.235	-2.19	0.0205	-2.52	0.0217	-2.18	0.00152	-2.19	0.0205	-1.61	0.0158	-4.11	0.0404	1.09	0.808	1.06	0.907	-1.03	0.865
148	1213	Pyruvate kinase isozymes R/L	KPYR_RAT	0.165	0.304	0.629	0.664	0.245	0.458	0.0014	0.626	0.511	0.405	-1.08	0.553	1.22	0.481	1.32	0.0422	-1.01	0.962	1.03	0.86	1.05	0.833	-1.3	0.22	-1.22	0.227	-1.53	0.0111	-1.32	0.426	-1.1	0.818	-1.2	0.13	-1.32	0.426	1.52	0.0745	1.28	0.123	1.11	0.791	1.34	0.381	1.2	0.502
149	1214	Glutaminase liver isoform_mitochondrial	GLSL_RAT	0.196	0.00219	0.69	0.884	0.00187	0.866	0.678	0.73	0.878	0.275	1.01	0.889	1.06	0.503	1.05	0.525	1.1	0.24	1.07	0.331	-1.02	0.772	-1.04	0.593	1.04	0.603	-1.03	0.695	-1.18	0.0725	-1.23	0.0805	-1.13	0.344	-1.18	0.0725	-1.09	0.528	-1.28	0.14	-1.03	0.806	1.1	0.348	1.14	0.341
150	1215	UDP-glucose 6-dehydrogenase	UGDH_RAT	0.0217	5.93e-05	0.148	0.452	9.02e-05	0.546	0.868	0.264	0.604	0.493	1.25	0.0669	1.09	0.466	-1.14	0.473	1.01	0.85	-1.28	0.0926	-1.29	0.151	1.26	0.0219	1.02	0.835	-1.11	0.525	-1.1	0.404	-1.52	0.0493	-1.35	0.0628	-1.1	0.404	-1.43	0.0791	-1.38	0.353	-1.11	0.635	-1.12	0.287	-1.02	0.797
151	1216	Protein disulfide-isomerase A3	PDIA3_RAT	4.03e-09	1.3e-11	0.967	0.983	1.03e-14	0.000929	0.00692	0.988	0.0945	0.917	1.08	0.605	1.01	0.959	-1.07	0.135	-1.02	0.89	1.04	0.729	1.05	0.65	1.29	0.111	1.18	0.0625	1.33	0.031	-1.27	0.0794	-1.5	0.000678	-1.35	0.0016	-1.27	0.0794	-1.59	0.00744	-1.73	0.00329	-1.09	0.321	-1.05	0.463	1.04	0.669
152	1217	Liver carboxylesterase 4	EST4_RAT	0.000103	0.000103	0.476	0.799	2.28e-06	0.000737	0.000675	0.55	0.0139	0.89	1.12	0.493	1.08	0.674	-1.04	0.516	1.05	0.552	1.01	0.84	-1.03	0.861	1.46	0.0394	1.35	0.00362	1.36	0.0257	-1.06	0.633	-1.21	0.209	-1	0.957	-1.06	0.633	-1.46	0.00256	-1.46	0.0273	-1.02	0.972	1.14	0.206	1.16	0.345
153	1218	Xylulose kinase	XYLB_RAT	0.174	0.282	0.771	0.637	0.234	0.0117	0.135	0.734	0.0132	0.175	1.01	0.911	1.09	0.3	1.07	0.263	1.02	0.938	-1.08	0.422	-1.1	0.162	1.21	0.113	1.22	0.0115	1.03	0.627	1.04	0.694	-1.06	0.684	1.03	0.664	1.04	0.694	-1.11	0.0375	-1.01	0.764	-1.08	0.552	1.08	0.515	1.17	0.247
154	1219	Protein disulfide-isomerase A3	PDIA3_RAT	2.24e-11	1.71e-13	0.713	0.756	0	0.00085	0.0013	0.908	0.137	0.988	1.14	0.308	1.03	0.855	-1.11	0.157	-1.02	0.836	1.06	0.568	1.08	0.5	1.35	0.0411	1.16	0.0875	1.38	0.0238	-1.35	0.0273	-1.65	6.15e-05	-1.32	0.00474	-1.35	0.0273	-1.79	0.00269	-1.9	0.0019	-1.07	0.17	1.05	0.401	1.13	0.0517
155	1220	Liver carboxylesterase 4	EST4_RAT	0.145	0.136	0.722	0.92	0.0797	0.0046	0.0131	0.696	0.0108	0.858	1.06	0.692	1.08	0.612	1.02	0.87	-1.02	0.861	-1	0.936	1.02	0.914	1.36	0.115	1.26	0.14	1.26	0.158	1.06	0.673	1.02	0.849	1.06	0.66	1.06	0.673	-1.25	0.127	-1.16	0.317	1.02	0.735	1.08	0.151	1.05	0.604
156	1222	Carboxylesterase 3	CES3_RAT	0.097	0.0134	0.484	0.883	0.00907	0.185	0.0882	0.496	0.217	0.169	1.22	0.421	1.18	0.529	-1.03	0.985	1.1	0.59	-1.15	0.373	-1.27	0.154	1.43	0.156	1.29	0.109	1.05	0.944	1.07	0.863	-1.21	0.116	1.01	0.877	1.07	0.863	-1.3	0.176	-1.28	0.0911	-1.06	0.612	1.12	0.482	1.18	0.114
157	1223	Pyruvate kinase isozymes R/L	KPYR_RAT	0.0476	0.0571	0.367	0.296	0.0435	0.00557	0.804	0.35	0.00748	0.668	1.16	0.142	1.14	0.0405	-1.02	0.771	-1.05	0.528	1.01	0.914	1.06	0.522	1.23	0.0438	1	0.989	1.08	0.346	1.08	0.245	-1.2	0.0744	-1.06	0.171	1.08	0.245	-1.07	0.214	-1.06	0.543	-1.12	0.085	-1	0.936	1.11	0.0839
158	1224	rCG39026		0.0749	0.00012	0.776	0.833	6.52e-05	0.228	0.331	0.834	0.327	0.928	1	0.964	1	0.964	1	0.998	-1.06	0.307	-1.1	0.169	-1.04	0.645	1.13	0.186	1.06	0.373	1.03	0.714	1.21	0.127	1.15	0.0545	1.18	0.105	1.21	0.127	1.13	0.213	1.17	0.0592	-1.05	0.555	-1.02	0.846	1.03	0.734
159	1226	Formimidoyltransferase-cyclodeaminase	FTCD_RAT	0.00442	0.786	0.0834	0.36	0.787	0.111	0.114	0.0424	0.0709	0.00572	-1.05	0.533	1.11	0.242	1.16	0.176	1.15	0.285	1.05	0.758	-1.1	0.303	1.09	0.376	1.32	0.00824	1.03	0.776	1.12	0.0103	1.14	0.159	-1	0.938	1.12	0.0103	1.06	0.457	-1.02	0.776	-1.04	0.566	-1.01	0.799	1.02	0.78
160	1227	Protein disulfide-isomerase	PDIA1_RAT	0.0357	0.00101	0.931	0.932	0.000271	0.0185	0.088	0.941	0.0507	0.866	1.14	0.503	1.05	0.872	-1.09	0.497	-1.05	0.647	1.08	0.644	1.13	0.405	1.35	0.137	1.13	0.511	1.4	0.084	-1.02	0.86	-1.29	0.211	-1.12	0.302	-1.02	0.86	-1.26	0.178	-1.51	0.0644	-1.1	0.613	-1.04	0.692	1.05	0.813
161	1228	Formimidoyltransferase-cyclodeaminase	FTCD_RAT	0.0642	0.00264	0.172	0.401	0.00295	0.18	0.622	0.224	0.21	0.365	-1.01	0.884	1.03	0.667	1.05	0.613	1.34	0.109	1.1	0.623	-1.22	0.121	-1.1	0.643	1.24	0.0341	-1.03	0.858	1.09	0.167	1.11	0.426	1.19	0.0669	1.09	0.167	1.01	0.866	1.33	0.0585	-1	0.872	1.13	0.0567	1.13	0.488
162	1229	Calreticulin	CALR_RAT	1.12e-06	4.13e-09	0.78	0.863	5.89e-11	0.00366	0.0407	0.887	0.0746	0.587	1.14	0.545	-1.08	0.463	-1.23	0.132	1.05	0.542	1.11	0.465	1.05	0.616	1.28	0.205	1.18	0.338	1.53	0.0239	-1.32	0.083	-1.54	0.0174	-1.3	0.000149	-1.32	0.083	-1.8	0.0172	-1.76	0.00881	-1.03	0.699	-1.07	0.285	-1.04	0.465
163	1230	Calreticulin	CALR_RAT	0.506	0.0406	0.607	0.738	0.033	0.742	0.0787	0.63	0.761	0.498	-1.46	0.199	1.05	0.73	1.53	0.195	-1.21	0.684	-1.02	0.828	1.18	0.769	1.24	0.262	1.5	0.233	1.16	0.64	-1.2	0.902	1.02	0.889	-1.19	0.641	-1.2	0.902	-1.33	0.403	-1.83	0.048	-1.19	0.59	1.06	0.959	1.26	0.543
164	1231	Methylmalonate-semialdehyde dehydrogenase acylating_mitochondrial	MMSA_RAT	0.000316	0.000128	0.23	0.709	1.2e-05	0.0262	0.00072	0.328	0.0952	0.727	1.16	0.256	1.22	0.127	1.05	0.586	1.07	0.526	1.13	0.239	1.06	0.122	-1.21	0.167	-1.32	0.00445	-1.31	0.00213	1.16	0.271	1.06	0.506	-1.03	0.744	1.16	0.271	1.34	0.00656	1.43	0.0373	1.07	0.466	1.02	0.836	-1.05	0.657
165	1232	Methylmalonate-semialdehyde dehydrogenase acylating_mitochondrial	MMSA_RAT	0.00106	1.22e-05	0.163	0.315	6.65e-06	0.275	0.0185	0.314	0.401	0.764	1.32	0.0881	1.34	0.0908	1.01	0.756	1.07	0.592	1.08	0.582	1.01	0.902	-1.03	0.8	-1.27	0.00242	-1.28	0.04	1.34	0.113	1.1	0.333	-1.01	0.988	1.34	0.113	1.51	0.00149	1.33	0.092	1.08	0.592	-1.02	0.914	-1.1	0.54
166	1233	UTP--glucose-1-phosphate uridylyltransferase		0.0154	0.000131	0.47	0.115	0.00018	0.848	0.252	0.603	0.872	0.676	1.31	0.0535	1.35	0.0675	1.03	0.793	1.08	0.665	1.1	0.571	1.02	0.909	1.09	0.509	-1.12	0.43	-1.13	0.376	-1.04	0.778	-1.39	0.0727	-1.61	0.0113	-1.04	0.778	-1.25	0.065	-1.17	0.363	-1.02	0.947	-1.15	0.242	-1.13	0.345
167	1234	Tubulin alpha-1C chain	TBA1C_RAT	0.00103	8.09e-08	0.667	0.572	4.35e-08	0.752	0.219	0.816	0.827	0.836	1.06	0.34	1.02	0.769	-1.04	0.789	-1.06	0.628	-1.05	0.743	1.01	0.906	1.12	0.168	-1	0.962	1.05	0.719	-1.21	0.0129	-1.29	0.00585	-1.15	0.172	-1.21	0.0129	-1.37	0.011	-1.26	0.183	-1	0.989	1.07	0.237	1.07	0.19
168	1235	Selenium-binding protein 1	SBP1_RAT	0.118	0.0798	0.735	0.261	0.0627	0.623	0.0107	0.752	0.657	0.332	1.12	0.381	1.26	0.082	1.13	0.313	1.01	0.849	-1	0.976	-1.02	0.899	1.03	0.82	-1.07	0.531	-1.23	0.109	1.1	0.425	-1.01	0.814	-1.16	0.13	1.1	0.425	1.13	0.185	1.18	0.243	1.01	0.882	-1.01	0.938	-1.02	0.833
169	1236	Glutamate dehydrogenase 1_mitochondrial	DHE3_RAT	0.39	0.0472	0.565	0.176	0.051	0.443	0.495	0.597	0.458	0.309	1.18	0.134	1.23	0.0577	1.05	0.611	1.08	0.408	1.01	0.833	-1.07	0.713	1.16	0.144	1.07	0.534	-1.05	0.803	1.06	0.559	-1.14	0.21	-1.1	0.404	1.06	0.559	-1.19	0.118	-1.12	0.319	-1.03	0.753	1.05	0.661	1.09	0.458
170	1237	Tubulin alpha-1B chain	TBA1B_RAT	5.21e-07	3.83e-12	0.734	0.381	1.35e-12	1	0.138	0.908	1	0.875	1.12	0.0196	1.07	0.351	-1.05	0.634	1.01	0.904	1	0.981	-1.01	0.83	1.11	0.0441	-1	0.959	1.04	0.695	-1.2	0.00707	-1.38	0.000446	-1.26	0.0662	-1.2	0.00707	-1.46	0.000119	-1.38	0.0394	-1.02	0.686	1.02	0.76	1.04	0.552
171	1238	Glutamate dehydrogenase 1_mitochondrial	DHE3_RAT	0.508	0.035	0.679	0.232	0.0358	0.531	0.362	0.717	0.56	0.889	1.12	0.0621	1.18	0.0264	1.05	0.275	1.05	0.566	1.03	0.762	-1.02	0.905	1.12	0.141	1.05	0.415	-1.02	0.901	1.08	0.287	-1.08	0.47	-1.15	0.104	1.08	0.287	-1.17	0.0741	-1.09	0.468	-1.05	0.714	-1.05	0.546	-1.01	0.909
172	1239	Tubulin alpha-1B chain	TBA1B_RAT	2.14e-08	3.95e-12	0.236	0.247	5.87e-13	0.569	0.00622	0.632	0.762	0.892	1.02	0.483	-1.06	0.0257	-1.09	0.0275	1.03	0.544	-1.06	0.4	-1.09	0.201	1.09	0.0604	1.1	0.0743	1.1	0.0893	-1.19	0.000639	-1.33	0.00127	-1.14	0.00723	-1.19	0.000639	-1.5	0.00303	-1.45	0.0209	-1.1	0.1	-1.02	0.676	1.08	0.199
173	1240	Methylmalonate-semialdehyde dehydrogenase acylating_mitochondrial	MMSA_RAT	0.533	0.834	0.741	0.316	0.824	0.303	0.0286	0.747	0.337	0.935	1.14	0.118	1.14	0.131	-1	0.991	1.04	0.441	1.02	0.751	-1.02	0.85	-1.04	0.458	-1.14	0.119	-1.16	0.169	1.03	0.686	-1.15	0.139	-1.15	0.206	1.03	0.686	1.04	0.571	1.08	0.419	-1.04	0.65	-1.04	0.695	1	0.969
174	1241	Serine protease inhibitor A3N	SPA3N_RAT	1.88e-09	1.27e-13	0.612	0.649	1.44e-14	0.358	0.0685	0.875	0.648	0.751	1.4	0.38	-1.16	0.574	-1.62	0.226	1.02	0.999	1.29	0.243	1.27	0.152	-1.26	0.351	-1.73	0.151	1.19	0.517	-3.68	0.00142	-4.94	0.00832	-2.88	0.00175	-3.68	0.00142	-2.52	0.000115	-3.44	0.000304	1.04	0.502	1.11	0.375	1.06	0.542
175	1242	Glutamate dehydrogenase 1_mitochondrial	DHE3_RAT	0.497	0.0219	0.675	0.279	0.0213	0.493	0.275	0.715	0.528	0.799	1.15	0.13	1.17	0.138	1.02	0.767	1.05	0.615	1.03	0.753	-1.02	0.945	1.14	0.224	1.04	0.534	1.01	0.878	1.07	0.489	-1.13	0.3	-1.1	0.245	1.07	0.489	-1.19	0.111	-1.14	0.295	-1.05	0.708	-1.01	0.916	1.04	0.753
176	1243	Aldehyde dehydrogenase X_mitochondrial	AL1B1_RAT	0.079	0.00278	0.152	0.986	0.00278	0.93	0.196	0.21	0.937	0.669	1.12	0.101	1.27	0.0269	1.14	0.156	-1.07	0.561	-1.04	0.679	1.03	0.757	1.1	0.394	-1.09	0.317	-1.2	0.0754	1.21	0.0607	1.05	0.474	1	0.939	1.21	0.0607	1.22	0.0842	1.3	0.118	-1.03	0.782	1.05	0.575	1.08	0.313
177	1244	ATP synthase subunit alpha_mitochondrial	ATPA_RAT	0.737	0.037	0.874	0.755	0.0322	0.311	0.764	0.88	0.338	0.469	1.05	0.452	1.05	0.491	-1	0.985	-1.09	0.596	1.03	0.64	1.13	0.454	-1.01	0.855	-1.16	0.34	-1.03	0.783	1.09	0.326	1.06	0.594	1.05	0.534	1.09	0.326	1.15	0.352	1.03	0.738	1.01	0.814	1.01	0.956	-1	0.83
178	1245	Cytosol aminopeptidase	AMPL_RAT	0.0488	0.000157	0.505	0.742	0.000103	0.142	0.625	0.606	0.221	0.937	1.08	0.253	1.08	0.244	1	0.977	1.01	0.907	1.03	0.712	1.02	0.734	1.06	0.394	-1	0.935	1.01	0.859	1.18	0.0358	1.04	0.571	1.08	0.258	1.18	0.0358	1.15	0.0805	1.11	0.127	-1.05	0.425	-1	0.971	1.05	0.334
179	1246	Alpha-1-antiproteinase	A1AT_RAT	6.38e-14	0	0.643	0.289	0	0.0432	0.136	0.937	0.456	0.861	1.43	0.0129	1.14	0.37	-1.26	0.172	-1.05	0.741	-1.03	0.792	1.03	0.894	-1.03	0.822	-1.56	0.01	-1.21	0.189	-2.45	0.000153	-3.75	2.03e-05	-3.22	0.000954	-2.45	0.000153	-2.59	0.00143	-2.86	0.00202	-1.07	0.632	-1.15	0.496	-1.08	0.744
180	1247	Tubulin beta-2C chain	TBB2C_RAT	1.91e-06	4.72e-12	0.684	0.604	2.71e-12	0.875	0.943	0.886	0.93	0.921	1.07	0.144	-1.09	0.494	-1.17	0.223	1.09	0.384	1.05	0.598	-1.05	0.724	-1.05	0.389	-1.03	0.883	1.09	0.571	-1.55	0.00364	-1.65	0.00109	-1.44	0.0356	-1.55	0.00364	-1.66	0.028	-1.52	0.00918	1	0.988	-1.02	0.902	-1.02	0.886
181	1248	Tubulin beta-2C chain	TBB2C_RAT	0.367	0.00608	0.964	0.599	0.00505	0.805	0.345	0.969	0.823	0.369	1.11	0.541	-1.1	0.739	-1.21	0.426	-1.06	0.742	-1.07	0.665	-1.01	0.94	1.11	0.529	-1.06	0.729	1.14	0.611	-1.22	0.263	-1.19	0.295	1.02	0.956	-1.22	0.263	-1.45	0.0703	-1.27	0.322	1.13	0.471	1.13	0.461	1	0.991
182	1249	Selenium-binding protein 1	SBP1_RAT	0.000161	2.77e-08	0.373	0.476	1.91e-08	0.841	0.156	0.62	0.89	0.619	1.03	0.648	1.06	0.283	1.03	0.546	1.07	0.14	1.04	0.312	-1.02	0.654	-1.04	0.38	-1	0.953	-1.06	0.245	1.19	0.0145	1.08	0.236	1.11	0.0705	1.19	0.0145	1.17	0.0159	1.21	0.0576	-1.07	0.168	-1.01	0.906	1.07	0.255
183	1250	Aldehyde dehydrogenase X_mitochondrial	AL1B1_RAT	1.47e-07	6.12e-13	0.771	0.689	1.13e-13	0.593	0.14	0.928	0.782	0.883	1.2	0.489	1.21	0.459	1.01	0.866	1.03	0.879	1.17	0.7	1.14	0.45	-1.02	0.987	-1.19	0.165	-1.06	0.871	2.05	0.0121	1.82	0.000512	1.77	0.0112	2.05	0.0121	2.39	0.00013	2.06	0.0165	1.06	0.589	1.04	0.707	-1.02	0.984
184	1251	ATP synthase subunit alpha_mitochondrial	ATPA_RAT	0.731	0.0285	0.696	0.835	0.0242	0.978	0.209	0.724	0.98	0.866	-1.04	0.515	-1.01	0.924	1.03	0.664	-1.22	0.605	-1.19	0.463	1.03	0.968	1	0.933	-1.18	0.73	-1.17	0.496	1.04	0.538	1.1	0.161	1.03	0.763	1.04	0.538	1.32	0.415	1.31	0.211	1.01	0.858	-1.03	0.585	-1.04	0.475
185	1252	Tubulin beta-2C chain	TBB2C_RAT	0.000117	1.7e-09	0.608	0.579	1.27e-09	0.778	0.911	0.812	0.855	0.893	1.02	0.833	1	0.941	-1.02	0.71	-1.02	0.933	-1.14	0.128	-1.12	0.267	1.04	0.7	1	0.956	-1.09	0.14	-1.35	0.0397	-1.32	0.0112	-1.31	0.00606	-1.35	0.0397	-1.35	0.0553	-1.21	0.102	1.05	0.687	1.03	0.833	-1.02	0.829
186	1253	Keratin_type II cytoskeletal 8	K2C8_RAT	0.0577	9.48e-05	0.843	0.936	5.69e-05	0.895	0.269	0.887	0.915	0.823	-1.07	0.457	-1.09	0.221	-1.02	0.79	1.07	0.298	1.1	0.391	1.03	0.732	-1.07	0.344	1.08	0.426	1.12	0.304	1.13	0.0568	1.21	0.11	1.32	0.0314	1.13	0.0568	1.11	0.149	1.08	0.599	1	0.902	1.07	0.429	1.07	0.58
187	1254	Keratin_type II cytoskeletal 8	K2C8_RAT	0.0116	6.07e-05	0.185	0.706	7.15e-05	0.694	0.46	0.289	0.733	0.203	1.05	0.69	1.04	0.761	-1.01	0.958	1.03	0.884	1.2	0.205	1.17	0.114	-1.03	0.876	-1.04	0.497	1.13	0.441	1.31	0.0766	1.39	0.0107	1.21	0.255	1.31	0.0766	1.24	0.126	1.23	0.168	1.12	0.45	-1.04	0.74	-1.16	0.253
188	1255	Keratin_type II cytoskeletal 8	K2C8_RAT	0.00367	8.15e-07	0.858	0.731	3.8e-07	0.23	0.655	0.916	0.378	0.729	1.08	0.432	1.08	0.508	1	0.916	1.02	0.813	1.05	0.65	1.03	0.851	1.06	0.555	1	0.898	1.03	0.825	-1.25	0.0777	-1.37	0.0817	-1.51	0.0528	-1.25	0.0777	-1.37	0.0248	-1.23	0.134	-1.01	0.972	-1.11	0.583	-1.1	0.631
189	1256	26S proteasome non-ATPase regulatory subunit 5		1.61e-05	1.26e-08	0.926	0.85	2.43e-10	0.00795	0.0274	0.963	0.101	0.982	-1.03	0.86	-1.03	0.514	-1	0.91	-1.04	0.638	-1.05	0.59	-1	0.952	1.16	0.0262	1.15	0.264	1.15	0.0859	-1.2	0.0155	-1.16	0.134	-1.17	0.0442	-1.2	0.0155	-1.34	0.00741	-1.3	0.0265	1.01	0.921	-1	0.971	-1.01	0.887
190	1258	4-aminobutyrate aminotransferase_mitochondrial	GABT_RAT	0.633	0.0168	0.686	0.463	0.0166	0.705	0.649	0.724	0.726	0.763	-1.04	0.681	-1	0.955	1.03	0.715	-1.09	0.206	1.17	0.128	1.28	0.0242	-1.07	0.565	-1.13	0.144	1.1	0.742	1.15	0.651	1.2	0.235	1.15	0.591	1.15	0.651	1.45	0.0168	1.03	0.72	1.01	0.923	-1	0.97	-1.01	0.957
191	1259	Aldehyde dehydrogenase_mitochondrial	ALDH2_RAT	0.0255	8.84e-05	0.564	0.588	7.5e-05	0.512	0.51	0.665	0.583	0.459	1.07	0.265	1.01	0.794	-1.06	0.344	1.08	0.33	1.05	0.533	-1.03	0.668	-1.06	0.446	-1.05	0.48	-1.02	0.765	-1.19	0.0128	-1.15	0.191	-1.18	0.109	-1.19	0.0128	-1.22	0.0171	-1.15	0.195	1.11	0.237	1.02	0.771	-1.09	0.465
192	1260	Alanine--glyoxylate aminotransferase 2_mitochondrial	AGT2_RAT	0.00022	0.0531	0.706	0.993	0.00639	6.92e-05	9.09e-06	0.663	0.00186	0.508	1.13	0.598	1.08	0.779	-1.04	0.615	-1.02	0.678	1.15	0.0856	1.17	0.0024	-1.6	0.0204	-1.85	0.000434	-1.51	0.00014	-1.09	0.701	-1.15	0.396	-1.15	0.181	-1.09	0.701	1.54	0.000865	1.47	0.0606	1.06	0.808	1.02	0.981	-1.04	0.725
193	1261	Glutathione synthetase	GSHB_RAT	0.000148	7.89e-07	0.334	0.73	7.21e-08	0.222	0.00259	0.535	0.408	0.882	-1.15	0.222	-1.16	0.372	-1	0.916	-1.04	0.755	-1.09	0.515	-1.05	0.679	1.19	0.313	1.33	0.0246	1.27	0.127	-1.3	0.0565	-1.11	0.209	-1.16	0.366	-1.3	0.0565	-1.58	0.00908	-1.85	0.0215	1.01	0.816	-1.03	0.88	-1.05	0.785
194	1262	4-trimethylaminobutyraldehyde dehydrogenase	AL9A1_RAT	0.000797	1.35e-05	0.824	0.831	2.14e-06	0.116	0.0205	0.878	0.241	0.509	1.19	0.219	-1.03	0.827	-1.22	0.124	-1.04	0.67	1.09	0.209	1.13	0.128	-1.13	0.295	-1.39	0.00458	-1	0.891	-1.25	0.0664	-1.57	0.000242	-1.27	0.149	-1.25	0.0664	-1.05	0.459	-1.2	0.22	-1.05	0.315	-1.04	0.834	1.01	0.805
195	1264	CaBP1		2.95e-13	0	0.879	0.626	0	0.121	0.137	0.981	0.571	0.974	1.16	0.0876	1.03	0.718	-1.13	0.242	-1.04	0.436	1	0.9	1.04	0.607	1.21	0.0221	-1	0.945	1.17	0.199	-1.58	0.000473	-1.99	1.44e-05	-1.64	0.00184	-1.58	0.000473	-1.91	0.00219	-1.94	0.00238	-1.08	0.138	-1.01	0.973	1.07	0.291
196	1265	eukaryotic translation initiation factor 3_subunit 5 epsilon predicted_isoform CRA_c		0.0264	7.9e-05	0.908	0.254	5.3e-05	0.222	0.205	0.936	0.323	0.721	-1.02	0.874	-1.07	0.474	-1.05	0.598	-1.09	0.664	-1.06	0.585	1.03	0.996	1.15	0.35	1.07	0.573	1.15	0.135	-1.29	0.0692	-1.13	0.306	-1.14	0.245	-1.29	0.0692	-1.31	0.122	-1.15	0.0322	1.12	0.414	1.06	0.699	-1.06	0.607
197	1266	Eukaryotic initiation factor 4A-II	IF4A2_RAT	1.61e-07	1.33e-12	0.67	0.304	1.17e-12	0.75	0.885	0.887	0.86	0.695	-1.12	0.467	1.1	0.177	1.23	0.17	1.11	0.0121	1.12	0.176	1.02	0.77	-1.07	0.206	1.16	0.313	-1.05	0.695	-1.58	0.000266	-1.39	0.0488	-1.64	0.00175	-1.58	0.000266	-1.52	0.0088	-1.73	0.00544	1.02	0.784	1.06	0.474	1.04	0.703
198	1267	Phenylalanine-4-hydroxylase	PH4H_RAT	4.34e-06	2.96e-11	0.933	0.951	8.17e-12	0.437	0.619	0.976	0.655	0.87	-1.12	0.468	-1	0.91	1.11	0.512	1.06	0.606	-1	0.971	-1.06	0.555	1.03	0.912	1.21	0.189	1.03	0.946	-1.61	0.00544	-1.38	0.0256	-1.53	0.0633	-1.61	0.00544	-1.68	0.00106	-1.62	0.00481	1.04	0.502	1.05	0.567	1.01	0.889
199	1268	Alanine--glyoxylate aminotransferase 2_mitochondrial	AGT2_RAT	0.0458	0.0441	0.0716	0.728	0.0359	0.107	0.02	0.0771	0.128	0.571	1.39	0.0564	1.38	0.113	-1.01	0.93	1.12	0.48	1.21	0.254	1.08	0.66	-1.2	0.251	-1.49	0.0405	-1.37	0.138	1.07	0.69	-1.14	0.553	-1.01	0.933	1.07	0.69	1.55	0.0728	1.2	0.299	1.15	0.467	1.29	0.186	1.12	0.594
200	1269	NADPH adrenodoxin oxidoreductase_mitochondrial	ADRO_RAT	0.0692	0.0012	0.81	0.974	0.000673	0.384	0.133	0.835	0.445	0.176	1.37	0.426	1.22	0.658	-1.12	0.636	-1.17	0.435	-1.25	0.316	-1.07	0.796	1.17	0.808	-1.38	0.142	-1.31	0.273	1.3	0.537	1.08	0.669	1.28	0.289	1.3	0.537	1.57	0.0318	1.44	0.11	1.14	0.2	1.2	0.203	1.06	0.555
201	1270	Phenylalanine-4-hydroxylase	PH4H_RAT	2.56e-08	7.72e-11	0.341	0.785	2.1e-11	0.817	0.0628	0.671	0.892	0.767	-1.25	0.0788	-1.12	0.21	1.12	0.374	1.11	0.275	1.23	0.0166	1.11	0.19	-1.32	0.0116	1.05	0.697	1.05	0.556	-1.8	0.000599	-1.27	0.0349	-1.48	0.00217	-1.8	0.000599	-1.42	0.0179	-1.4	0.001	1.13	0.192	1.09	0.389	-1.04	0.523
202	1271	Succinate-semialdehyde dehydrogenase_mitochondrial	SSDH_RAT	0.00115	0.000464	0.396	0.373	0.000138	0.137	0.00396	0.496	0.239	0.744	1.28	0.0391	1.17	0.181	-1.09	0.463	1.25	0.539	1.4	0.312	1.12	0.41	-1.46	0.243	-1.49	0.0109	-1.22	0.18	-1.49	0.00227	-1.92	0.000884	-1.51	0.073	-1.49	0.00227	1.02	0.877	-1.48	0.0759	-1.01	0.992	1.15	0.312	1.16	0.348
203	1272	Phenylalanine-4-hydroxylase	PH4H_RAT	3.44e-06	5.79e-10	0.921	0.536	3.38e-10	0.828	0.772	0.967	0.891	0.559	-1.09	0.614	-1.24	0.0506	-1.13	0.374	1.16	0.162	1.21	0.0249	1.04	0.764	-1.21	0.0252	1.05	0.796	1.24	0.0499	-1.6	0.000329	-1.4	0.0561	-1.19	0.0912	-1.6	0.000329	-1.57	0.00554	-1.49	0.0115	1.04	0.622	1.08	0.324	1.03	0.787
204	1273	Hydroxymethylglutaryl-CoA synthase_mitochondrial	HMCS2_RAT	0.0193	9.82e-05	0.619	0.0689	0.000141	0.527	0.266	0.729	0.597	0.549	1.3	0.0267	1.09	0.494	-1.19	0.202	1.18	0.273	1.2	0.201	1.02	0.925	-1.1	0.512	-1.21	0.114	1	0.942	-1.2	0.383	-1.55	0.0199	-1.3	0.0627	-1.2	0.383	-1.36	0.0373	-1.24	0.17	1.01	0.984	1	0.876	-1	0.88
205	1274	Keratin_type II cytoskeletal 8	K2C8_RAT	2.77e-09	1.62e-14	0.446	0.621	1.78e-15	0.0993	0.156	0.818	0.431	0.973	1.06	0.598	1.12	0.494	1.06	0.692	1.16	0.0739	1.18	0.197	1.02	0.785	-1.29	0.00698	-1.18	0.259	-1.23	0.393	-2.77	0.000374	-2.54	0.0021	-3.33	0.00698	-2.77	0.000374	-2.47	0.000698	-2.48	0.0108	1.15	0.473	-1.07	0.577	-1.24	0.125
206	1275	Alpha-enolase	ENOA_RAT	0.0884	0.00209	0.177	0.183	0.00304	0.345	0.797	0.251	0.38	0.415	1.08	0.468	1.1	0.419	1.02	0.75	1.07	0.56	1.3	0.0104	1.21	0.189	-1.03	0.789	-1.03	0.906	1.15	0.169	-1.05	0.557	-1.21	0.224	-1.22	0.0756	-1.05	0.557	-1.14	0.323	-1.25	0.0443	-1.07	0.73	-1.06	0.468	1.01	0.956
207	1276	6-phosphogluconate dehydrogenase_decarboxylating	6PGD_RAT	0.00162	1.06e-07	0.878	0.724	6.28e-08	0.946	0.642	0.935	0.962	0.6	1.01	0.893	1.01	0.904	-1	1	-1.04	0.71	-1.13	0.198	-1.09	0.336	1.08	0.418	1.03	0.808	-1.05	0.601	1.29	0.0667	1.31	0.0375	1.38	0.0648	1.29	0.0667	1.23	0.0582	1.34	0.0237	1.03	0.884	1.08	0.608	1.05	0.612
208	1277	Phenylalanine-4-hydroxylase	PH4H_RAT	2.81e-05	4.36e-09	0.901	0.901	7.13e-10	0.11	0.272	0.954	0.307	0.708	1.18	0.0941	1.05	0.574	-1.12	0.358	-1.17	0.353	-1.01	0.944	1.16	0.393	-1.03	0.959	-1.42	0.0397	-1.09	0.619	-1.48	0.0295	-1.84	0.00311	-1.52	0.00558	-1.48	0.0295	-1.3	0.0976	-1.51	0.0584	-1.05	0.733	1.03	0.952	1.08	0.59
209	1278	Aldehyde dehydrogenase_mitochondrial	ALDH2_RAT	0.631	0.0451	0.966	0.692	0.0392	0.974	0.254	0.969	0.976	0.899	-1.04	0.668	-1.04	0.721	1.01	0.915	1.1	0.294	1.12	0.275	1.02	0.688	-1.15	0.327	-1	0.944	1.02	0.855	-1.18	0.177	-1.06	0.563	-1.16	0.235	-1.18	0.177	-1.1	0.534	-1.12	0.192	1.07	0.337	-1.01	0.986	-1.08	0.517
210	1279	6-phosphogluconate dehydrogenase_decarboxylating	6PGD_RAT	6.49e-05	3.15e-09	0.356	0.82	1.68e-09	0.28	0.456	0.634	0.481	0.906	1.17	0.599	1.28	0.345	1.09	0.252	-1.08	0.627	1.08	0.781	1.18	0.308	1.03	0.944	-1.23	0.193	-1.14	0.157	1.66	0.0554	1.36	0.00372	1.4	0.00391	1.66	0.0554	1.78	0.00749	1.44	0.0389	-1.04	0.59	1.08	0.414	1.12	0.14
211	1280	Aldehyde dehydrogenase_mitochondrial	ALDH2_RAT	5.1e-13	0	0.162	0.873	0	0.754	0.865	0.766	0.904	0.856	1.06	0.533	1.01	0.849	-1.05	0.689	-1.14	0.183	1.12	0.108	1.27	0.0323	1.03	0.619	-1.18	0.233	1.14	0.239	-2.02	0.000248	-2.45	0.00295	-2.04	0.000708	-2.02	0.000248	-2.07	0.000102	-2.3	0.00233	-1.14	0.532	1	0.991	1.14	0.53
212	1281	Elongation factor 1-gamma	EF1G_RAT	9.73e-05	5.04e-08	0.99	0.241	1.4e-08	0.0774	0.154	0.995	0.228	0.588	1.11	0.377	1.08	0.521	-1.02	0.886	1.01	0.953	1.11	0.294	1.09	0.219	1.17	0.222	1.06	0.488	1.19	0.137	-1.13	0.199	-1.23	0.121	-1.35	0.0409	-1.13	0.199	-1.42	0.0135	-1.49	0.00243	1.02	0.744	-1.1	0.343	-1.12	0.353
213	1282	Phenylalanine-4-hydroxylase	PH4H_RAT	8.64e-12	1.11e-16	0.151	0.271	2.22e-16	0.834	0.769	0.685	0.923	0.602	1.11	0.407	-1.01	0.939	-1.12	0.329	1.02	0.799	1.25	0.0516	1.23	0.0814	-1.05	0.596	-1.15	0.164	1.2	0.163	-1.64	0.00278	-1.84	0.000245	-1.53	0.00308	-1.64	0.00278	-1.72	0.00107	-1.79	0.00151	-1.01	0.91	1.07	0.347	1.07	0.271
214	1283	Phenylalanine-4-hydroxylase	PH4H_RAT	1.44e-06	3.92e-11	0.297	0.777	2.97e-11	0.583	0.584	0.646	0.743	0.797	1.07	0.462	-1.01	0.943	-1.09	0.505	1.04	0.639	1.29	0.0896	1.24	0.173	-1.09	0.351	-1.12	0.282	1.2	0.258	-1.61	0.00742	-1.69	0.00334	-1.44	0.0151	-1.61	0.00742	-1.41	0.0121	-1.76	0.0245	1.02	0.9	1.1	0.458	1.08	0.564
215	1284	Phenylalanine-4-hydroxylase	PH4H_RAT	3.64e-05	7.73e-10	0.662	0.829	3.11e-10	0.324	0.663	0.843	0.535	0.739	1.05	0.613	1	0.957	-1.04	0.647	1	0.98	1.14	0.236	1.13	0.223	1.03	0.726	-1.01	0.843	1.16	0.174	-1.34	0.015	-1.39	0.018	-1.35	0.0586	-1.34	0.015	-1.41	0.0197	-1.49	0.0173	1.01	0.932	-1	0.946	-1.01	0.999
216	1285	Keratin_type II cytoskeletal 8	K2C8_RAT	3.33e-05	2.56e-08	0.845	0.209	1.53e-08	0.106	0.97	0.923	0.266	0.701	-1.01	0.976	-1.02	0.591	-1.01	0.843	1.1	0.279	1.08	0.0484	-1.02	0.748	-1.01	0.801	1.11	0.515	1.09	0.035	-1.29	0.0013	-1.37	0.0302	-1.19	0.0736	-1.29	0.0013	-1.36	0.0104	-1.45	0.0149	-1.08	0.286	1.06	0.461	1.14	0.163
217	1286	Rab GDP dissociation inhibitor beta	GDIB_RAT	0.154	0.00331	0.885	0.581	0.00204	0.907	0.0505	0.903	0.92	0.378	-1.04	0.692	-1.03	0.656	1.01	0.951	1.02	0.877	1.16	0.332	1.14	0.47	-1.2	0.22	-1.13	0.491	-1	0.915	1.13	0.316	1.09	0.419	-1.03	0.91	1.13	0.316	1.32	0.123	1.19	0.29	-1.08	0.382	-1.19	0.205	-1.1	0.473
218	1287	Guanine deaminase	GUAD_RAT	3.83e-06	3.96e-09	0.972	0.22	3.96e-10	0.16	0.0118	0.988	0.391	0.861	1.02	0.768	-1.01	0.871	-1.03	0.708	1.18	0.313	1.24	0.219	1.05	0.638	-1.4	0.0541	-1.21	0.257	-1.12	0.379	-1.7	0.0014	-1.78	0.0187	-1.76	0.00244	-1.7	0.0014	-1.56	0.0202	-1.48	0.0163	-1.03	0.855	-1.05	0.749	-1.02	0.892
219	1288	6-phosphogluconate dehydrogenase_decarboxylating	6PGD_RAT	8.61e-06	1.17e-09	0.599	0.503	4.69e-10	0.143	0.569	0.805	0.35	0.673	1.28	0.162	1.26	0.132	-1.01	0.856	-1.09	0.34	1.02	0.839	1.11	0.359	1.15	0.383	-1.21	0.114	-1.08	0.649	1.83	0.011	1.52	0.0145	1.33	0.0533	1.83	0.011	1.57	0.0065	1.44	0.0327	1.06	0.792	-1.09	0.58	-1.16	0.313
220	1289	Keratin_type I cytoskeletal 18	K1C18_RAT	0.086	0.00256	0.86	0.726	0.00141	0.064	0.362	0.876	0.101	0.452	1.11	0.35	1.14	0.278	1.03	0.825	-1.02	0.823	1.01	0.866	1.03	0.719	1.13	0.215	1	0.993	1.01	0.941	-1.11	0.296	-1.17	0.359	-1.42	0.0546	-1.11	0.296	-1.16	0.0608	-1.06	0.527	1.05	0.643	-1.13	0.432	-1.19	0.317
221	1290	Betaine--homocysteine S-methyltransferase 1	BHMT1_RAT	3.13e-09	5.98e-14	0.621	0.572	4.66e-15	0.105	0.0966	0.882	0.431	0.924	-1.13	0.418	-1.12	0.531	1.01	0.851	-1.06	0.757	1.27	0.0872	1.35	0.0848	-1.42	0.107	-1.33	0.104	-1	0.909	1.74	0.0416	2.08	0.000823	2.14	0.00836	1.74	0.0416	2.92	0.000285	1.97	0.0126	1.05	0.637	1.1	0.492	1.04	0.715
222	1291	Betaine--homocysteine S-methyltransferase 1	BHMT1_RAT	0.0368	5.49e-05	0.765	0.476	2.86e-05	0.221	0.156	0.834	0.332	0.982	-1.15	0.352	-1.1	0.459	1.04	0.763	-1.2	0.47	-1.36	0.396	-1.13	0.79	-1.18	0.296	-1.23	0.394	-1.45	0.281	1.08	0.59	1.33	0.111	1.37	0.0256	1.08	0.59	1.63	0.0737	2	0.0711	1.07	0.959	1.15	0.809	1.07	0.78
223	1292	Keratin_type I cytoskeletal 18	K1C18_RAT	0.13	0.00221	0.675	0.341	0.00157	0.24	0.11	0.73	0.308	0.654	-1.26	0.246	-1.3	0.223	-1.03	0.891	-1.04	0.801	-1.17	0.711	-1.12	0.82	1.13	0.599	1.37	0.1	1.26	0.335	1.32	0.193	1.46	0.084	1.73	0.0297	1.32	0.193	1.02	0.729	1.44	0.252	-1.14	0.519	1.01	0.874	1.15	0.515
224	1293	S-adenosylmethionine synthase isoform type-1	METK1_RAT	0.509	0.0241	0.452	0.129	0.0298	0.808	0.793	0.522	0.819	0.89	-1.06	0.316	1.06	0.482	1.13	0.252	-1.13	0.259	1	0.943	1.13	0.298	1.02	0.594	-1.04	0.768	-1.04	0.706	1.07	0.234	1.15	0.0877	-1.01	0.903	1.07	0.234	1.2	0.171	1.03	0.773	1.02	0.804	-1.01	0.924	-1.03	0.782
225	1294	Keratin_type I cytoskeletal 18	K1C18_RAT	0.168	0.206	0.489	0.537	0.159	0.0382	0.0117	0.476	0.0574	0.679	-1.25	0.193	-1.22	0.205	1.02	0.897	-1.06	0.84	-1.12	0.632	-1.05	0.82	1.17	0.333	1.38	0.104	1.28	0.176	1.1	0.557	1.31	0.0611	1.38	0.0179	1.1	0.557	-1.06	0.698	1.02	0.937	-1.06	0.425	1.02	0.794	1.08	0.259
226	1295	Keratin_type I cytoskeletal 18	K1C18_RAT	0.033	0.00208	0.56	0.671	0.000779	0.0523	0.0268	0.606	0.0998	0.526	-1.2	0.382	-1.38	0.179	-1.15	0.439	1.03	0.918	-1.05	0.965	-1.07	0.903	1.19	0.582	1.46	0.0527	1.56	0.0815	1.49	0.156	1.46	0.0485	1.92	0.00442	1.49	0.156	1.04	0.702	1.2	0.561	-1.22	0.18	-1.07	0.59	1.14	0.352
227	1296	Ifi47 protein		0.000204	0.0399	0.892	0.613	0.00452	1.66e-05	8.75e-05	0.873	0.000548	0.734	-1.06	0.728	1.23	0.416	1.3	0.237	-1.28	0.367	-1.3	0.594	-1.02	0.822	2.56	0.0172	2.12	0.00967	1.6	0.148	1.92	0.0107	2.32	0.00191	1.6	0.0579	1.92	0.0107	1.05	0.951	1.1	0.906	1.14	0.217	1.02	0.725	-1.12	0.256
228	1297	rCG52860_isoform CRA_b		0.0467	3.05e-05	0.692	0.624	2.44e-05	0.676	0.562	0.782	0.736	0.602	1.02	0.972	-1.09	0.711	-1.11	0.69	-1.04	0.794	1.09	0.734	1.13	0.483	-1.11	0.653	-1.17	0.388	1.07	0.806	1.25	0.371	1.4	0.0587	1.46	0.16	1.25	0.371	1.48	0.0655	1.56	0.06	1.14	0.387	1.07	0.671	-1.07	0.887
229	1298	Betaine--homocysteine S-methyltransferase 1	BHMT1_RAT	1.54e-09	1.22e-14	0.476	0.351	2.44e-15	0.136	0.168	0.835	0.473	0.898	-1.1	0.479	-1.04	0.739	1.07	0.526	-1.01	0.807	1.37	0.163	1.39	0.0149	-1.41	0.218	-1.29	0.0309	1.01	0.966	1.89	0.0442	2.32	0.000116	2.15	0.00488	1.89	0.0442	3.07	0.000101	2.05	0.00502	1.11	0.478	1.1	0.556	-1.01	0.957
230	1299	Betaine--homocysteine S-methyltransferase 1	BHMT1_RAT	0.295	0.912	0.557	0.767	0.9	0.219	0.0026	0.546	0.267	0.668	1.02	0.989	1.1	0.862	1.08	0.8	-1.14	0.63	1.28	0.143	1.46	0.135	-1.44	0.133	-1.67	0.073	-1.23	0.142	-1.25	0.28	-1.27	0.209	-1.39	0.0916	-1.25	0.28	1.37	0.256	1	0.778	1	0.972	-1.01	0.961	-1.01	0.985
231	1300	Eukaryotic initiation factor 4A-II	IF4A2_RAT	4.57e-09	5.02e-11	0.979	0.133	1.98e-13	0.00153	0.00312	0.992	0.0924	0.997	1.03	0.753	-1.03	0.821	-1.06	0.619	1.11	0.11	-1.03	0.666	-1.14	0.0797	1.2	0.0466	1.3	0.0226	1.2	0.0905	-1.23	0.0369	-1.34	0.0286	-1.2	0.102	-1.23	0.0369	-1.79	5.67e-05	-1.39	0.00142	-1.06	0.577	-1.01	0.963	1.05	0.641
232	1301	Eukaryotic initiation factor 4A-II	BHMT1_RAT	0.147	0.0668	0.529	0.875	0.0412	0.212	0.00482	0.545	0.275	0.774	1.24	0.209	1.12	0.511	-1.1	0.116	-1.04	0.868	1.21	0.212	1.26	0.234	-1.23	0.264	-1.58	0.0284	-1.14	0.0846	-1.22	0.188	-1.56	0.000481	-1.33	0.0436	-1.22	0.188	1.12	0.593	-1.08	0.826	-1.04	0.648	1.03	0.764	1.07	0.52
233	1302	S-adenosylmethionine synthase isoform type-1	METK1_RAT	0.0923	9.18e-05	0.783	0.968	6.15e-05	0.502	0.675	0.767	0.463	0.58	-1.02	0.967	-1.11	0.764	-1.09	0.807	1.01	0.99	1.24	0.466	1.23	0.448	-1.26	0.421	-1.23	0.446	1.09	0.776	1.44	0.134	1.37	0.133	1.42	0.289	1.44	0.134	1.62	0.086	1.53	0.121	-1.07	0.686	-1.13	0.747	-1.05	0.99
234	1303	S-adenosylmethionine synthase isoform type-1	METK1_RAT	1.41e-06	1.45e-11	0.135	0.746	1.14e-11	0.295	0.317	0.5	0.54	0.971	1.07	0.569	1.14	0.297	1.07	0.382	-1.03	0.639	1.14	0.263	1.17	0.179	-1.07	0.502	-1.18	0.0302	-1.07	0.669	1.46	0.0317	1.46	0.00284	1.44	0.00409	1.46	0.0317	1.73	0.000495	1.45	0.0949	1.07	0.655	1.13	0.377	1.06	0.581
235	1304	Betaine--homocysteine S-methyltransferase 1	BHMT1_RAT	0.472	0.00695	0.985	0.259	0.00697	0.903	0.456	0.988	0.913	0.938	1.01	0.989	-1.08	0.598	-1.1	0.516	-1.1	0.428	-1.46	0.428	-1.33	0.616	1.06	0.837	-1.06	0.654	-1.28	0.695	1.11	0.633	1.14	0.449	1.29	0.0874	1.11	0.633	1.23	0.0581	1.82	0.204	1.04	0.79	1.08	0.668	1.04	0.927
236	1305	S-adenosylmethionine synthase isoform type-1	METK1_RAT	0.000937	1.28e-07	0.436	0.692	8.63e-08	0.675	0.3	0.652	0.767	0.859	1.07	0.564	1.07	0.584	-1	0.918	1.07	0.755	1.18	0.387	1.1	0.387	-1.15	0.473	-1.15	0.134	-1.04	0.816	1.36	0.177	1.34	0.0618	1.44	0.000173	1.36	0.177	1.92	0.00271	1.35	0.142	1.06	0.962	1.14	0.793	1.07	0.724
237	1306	S-adenosylmethionine synthase isoform type-1	METK1_RAT	0.000573	4.4e-06	0.178	0.531	1.31e-06	0.106	0.017	0.339	0.229	0.818	-1.01	0.796	1.11	0.329	1.12	0.0119	-1.15	0.0395	1.05	0.573	1.2	0.0336	-1.11	0.283	-1.26	0.000142	-1.17	0.0737	1.15	0.311	1.18	0.103	1.05	0.578	1.15	0.311	1.5	0.00221	1.35	0.0424	1.01	0.936	1.01	0.946	-1	0.993
238	1307	NADH dehydrogenase ubiquinone iron-sulfur protein 2_mitochondrial	NDUS2_RAT	0.119	0.000191	0.61	0.744	0.000156	0.441	0.884	0.698	0.516	0.746	1.01	0.94	1.06	0.558	1.05	0.564	-1.01	0.783	1.05	0.441	1.06	0.225	1.04	0.667	1.02	0.768	1.03	0.746	1.13	0.221	1.15	0.0776	1.13	0.343	1.13	0.221	1.16	0.0117	1.05	0.389	1.02	0.765	1.06	0.584	1.04	0.656
239	1308	Elongation factor 1-alpha 1	EF1A1_RAT	0.25	0.00391	0.936	0.908	0.00234	0.239	0.172	0.944	0.298	0.419	1.08	0.609	-1.05	0.875	-1.13	0.574	-1.08	0.0695	1.07	0.488	1.16	0.169	1.18	0.224	1.01	0.971	1.32	0.199	1.26	0.161	1.25	0.165	1.33	0.147	1.26	0.161	1.15	0.245	1.06	0.714	1.07	0.673	1.01	0.943	-1.06	0.586
240	1309	Non-specific lipid-transfer protein	NLTP_RAT	0.00316	3.65e-07	0.521	0.407	3.44e-07	0.413	0.939	0.705	0.547	0.835	-1.1	0.136	-1.17	0.298	-1.07	0.725	1.02	0.856	-1.24	0.415	-1.27	0.358	1.01	0.828	1.14	0.212	-1.04	0.958	1.29	0.0443	1.37	0.000931	1.49	0.0695	1.29	0.0443	1.28	0.112	1.63	0.0678	-1.03	0.667	-1.02	0.988	1.02	0.764
241	1310	Betaine--homocysteine S-methyltransferase 1	BHMT1_RAT	0.0156	0.00175	0.444	0.251	0.000929	0.256	0.0104	0.527	0.342	0.589	1.11	0.755	1.16	0.612	1.05	0.794	1.01	0.988	1.57	0.0438	1.55	0.0211	-1.44	0.173	-1.57	0.0301	-1.06	0.569	-1.39	0.162	-1.67	0.00935	-1.77	0.00233	-1.39	0.162	1.04	0.795	-1.55	0.239	-1.08	0.543	-1.1	0.551	-1.01	0.966
242	1311	Ethanolamine-phosphate cytidylyltransferase	PCY2_RAT	0.00567	3.83e-06	0.676	0.401	3.03e-06	0.856	0.277	0.791	0.89	0.611	-1.18	0.04	-1.17	0.0783	1.01	0.739	-1.02	0.901	1.06	0.575	1.08	0.511	-1.19	0.115	-1.02	0.876	1.04	0.614	1.04	0.686	1.23	0.00178	1.28	0.00228	1.04	0.686	1.34	0.0261	1.21	0.226	1	0.992	1.06	0.346	1.06	0.215
243	1312	Elongation factor 1-alpha 1	EF1A1_RAT	0.49	0.0348	0.938	0.962	0.0241	0.201	0.108	0.94	0.241	0.434	1.1	0.47	-1.04	0.834	-1.14	0.397	-1.02	0.844	1.11	0.473	1.13	0.294	1.16	0.298	1.04	0.731	1.33	0.085	-1.03	0.827	-1.12	0.661	1.01	0.994	-1.03	0.827	-1.25	0.178	-1.29	0.145	1.01	0.84	1.01	0.982	-1	0.809
244	1313	Elongation factor Tu_mitochondrial	EFTU_RAT	0.0458	7.35e-05	0.845	0.89	4.96e-05	0.488	0.795	0.889	0.57	0.641	-1.01	0.79	-1.05	0.359	-1.04	0.437	1.04	0.618	1.05	0.47	1.02	0.812	-1.04	0.525	1.01	0.88	1.07	0.352	1.09	0.145	1.07	0.245	1.23	0.00999	1.09	0.145	1.2	0.0192	1.08	0.51	-1.04	0.632	1.06	0.359	1.1	0.147
245	1314	3-ketoacyl-CoA thiolase_mitochondrial	THIM_RAT	0.0259	0.0024	0.539	0.0227	0.00411	0.318	0.631	0.639	0.366	0.619	1.25	0.253	-1.1	0.48	-1.37	0.0245	1.19	0.0896	1.11	0.26	-1.07	0.326	-1.12	0.429	-1.17	0.131	1.09	0.306	-1.17	0.351	-1.46	0.026	1.05	0.598	-1.17	0.351	-1.32	0.011	-1.14	0.194	1	0.991	1.12	0.389	1.11	0.379
246	1315	Isocitrate dehydrogenase NADP_cytoplasmic	IDHC_RAT	0.000845	1.76e-08	0.995	0.736	8.78e-09	0.95	0.574	0.998	0.967	0.996	1.01	0.906	-1.04	0.595	-1.05	0.425	-1.02	0.664	-1.01	0.803	1.01	0.842	-1.01	0.864	-1.04	0.183	1.02	0.82	1.17	0.0438	1.15	0.0168	1.25	0.0662	1.17	0.0438	1.24	0.00467	1.23	0.0574	-1.01	0.882	1.02	0.753	1.03	0.708
247	1316	calumenin isoform 2 precursor		5.06e-12	0	0.977	0.678	0	0.192	0.0593	0.996	0.611	0.885	-1.06	0.657	1.06	0.736	1.12	0.334	-1.05	0.652	-1.08	0.602	-1.03	0.862	1.19	0.249	1.2	0.145	1.04	0.656	-1.69	0.00362	-1.69	0.00184	-1.85	0.00135	-1.69	0.00362	-1.89	0.000489	-2.02	0.00216	-1.06	0.462	-1.04	0.782	1.02	0.817
248	1317	Ectonucleoside triphosphate diphosphohydrolase 5	ENTP5_RAT	0.16	0.724	0.568	0.784	0.697	0.0155	0.121	0.516	0.0174	0.418	-1.06	0.728	-1.28	0.305	-1.2	0.419	1.02	0.919	-1.02	0.999	-1.04	0.934	1.21	0.434	1.31	0.171	1.52	0.101	1.14	0.592	-1.09	0.661	1.52	0.0551	1.14	0.592	1.01	0.981	-1.22	0.357	-1.32	0.145	1.04	0.838	1.37	0.0772
249	1318	Suclg2 protein		0.000175	9.19e-08	0.0438	0.05	6.38e-07	0.348	0.884	0.213	0.472	0.872	1.19	0.0299	1.11	0.0669	-1.07	0.288	1.18	0.0945	1.12	0.254	-1.05	0.433	1.03	0.651	1.02	0.792	1.04	0.482	1.27	0.000361	1.08	0.406	1.23	0.0227	1.27	0.000361	1.1	0.156	1.14	0.105	1.01	0.819	1.07	0.296	1.06	0.601
250	1319	S-adenosylmethionine synthase isoform type-1	METK1_RAT	0.182	0.00216	0.59	0.995	0.0015	0.153	0.761	0.64	0.204	0.689	1.03	0.902	-1.01	0.89	-1.04	0.719	1.04	0.782	1.15	0.343	1.11	0.505	-1	0.944	1	0.933	1.16	0.269	-1.15	0.238	-1.28	0.0305	-1.09	0.445	-1.15	0.238	-1.05	0.622	-1.23	0.113	-1.08	0.233	1.05	0.533	1.13	0.228
251	1320	Isocitrate dehydrogenase NADP cytoplasmic	IDHC_RAT	3.79e-08	9.3e-11	0.856	0.935	2.38e-13	0.000527	0.0559	0.939	0.0556	0.705	-1.03	0.337	-1.05	0.181	-1.02	0.574	1.05	0.64	1.09	0.425	1.04	0.521	1.11	0.206	1.2	0.000629	1.27	0.0118	1.45	0.000195	1.47	0.000624	1.48	5.76e-05	1.45	0.000195	1.33	0.0142	1.26	0.129	-1.01	0.872	-1.02	0.652	-1.01	0.851
252	1321	Isocitrate dehydrogenase NADP cytoplasmic	IDHC_RAT	2.45e-06	1.29e-07	0.67	0.945	3.2e-10	0.000108	0.00897	0.788	0.0137	0.908	1.03	0.675	1.05	0.45	1.02	0.724	1.02	0.765	1.08	0.359	1.06	0.319	1.25	0.0264	1.24	0.0025	1.28	0.00506	1.47	0.0025	1.41	0.0026	1.39	0.000179	1.47	0.0025	1.18	0.0714	1.16	0.296	-1.01	0.904	-1.01	0.858	1	0.977
253	1322	Isocitrate dehydrogenase NADP cytoplasmic	IDHC_RAT	0.00133	6.15e-07	0.578	0.766	2.57e-07	0.259	0.217	0.733	0.413	0.743	1.12	0.295	-1	0.987	-1.13	0.311	-1.04	0.607	1.05	0.599	1.09	0.122	1.16	0.134	-1.01	0.842	1.21	0.0283	1.41	0.0219	1.25	0.107	1.48	0.000929	1.41	0.0219	1.28	0.091	1.24	0.121	-1	0.924	1.05	0.791	1.05	0.537
254	1323	Argininosuccinate synthase	ASSY_RAT	0.00358	0.00133	0.125	0.536	0.00047	0.0234	0.00703	0.174	0.0579	0.98	1.17	0.629	1.42	0.201	1.21	0.14	-1.03	0.772	1.3	0.0503	1.34	0.0181	-1.28	0.221	-1.56	0.0104	-1.4	0.00309	1.24	0.476	1.03	0.808	-1.02	0.91	1.24	0.476	1.85	0.00934	1.28	0.194	-1.02	0.863	1.12	0.509	1.15	0.369
255	1324	Actin_cytoplasmic 1	ACTB_RAT	0.569	0.0246	0.803	0.605	0.022	0.378	0.595	0.817	0.406	0.377	1.16	0.611	-1.16	0.801	-1.35	0.494	1.04	0.752	1.04	0.899	1	0.822	1.15	0.518	1.03	0.958	1.38	0.429	-1.43	0.478	-1.38	0.208	-1.2	0.822	-1.43	0.478	-2.08	0.0543	-1.23	0.378	1.2	0.824	1.03	0.861	-1.17	0.981
256	1325	Ornithine aminotransferase_mitochondrial	OAT_RAT	0.0119	3.05e-05	0.628	0.403	1.56e-05	0.97	0.0437	0.742	0.977	0.979	-1.02	0.893	1.04	0.739	1.06	0.658	1.1	0.408	1.18	0.167	1.08	0.491	-1.17	0.219	-1.05	0.649	-1.04	0.735	1.09	0.48	1.28	0.0461	1.08	0.723	1.09	0.48	1.36	0.037	1.22	0.124	1.15	0.0442	1.03	0.731	-1.11	0.343
257	1326	Argininosuccinate synthase	ASSY_RAT	0.0007	4.44e-08	0.223	0.966	4.74e-08	0.791	0.981	0.471	0.851	0.711	-1	0.869	-1.03	0.945	-1.03	0.953	-1.06	0.528	1.26	0.103	1.33	0.0319	-1.06	0.618	-1.12	0.26	1.22	0.506	1.58	0.0807	1.52	0.0257	1.77	0.0564	1.58	0.0807	1.71	0.00466	1.44	0.127	-1.04	0.821	1.08	0.706	1.12	0.511
258	1327	Isocitrate dehydrogenase NADP cytoplasmic	IDHC_RAT	0.000119	9.52e-08	0.909	0.978	1.14e-08	0.0182	0.852	0.949	0.104	0.725	-1.02	0.801	1.04	0.784	1.05	0.508	-1.03	0.554	-1.04	0.634	-1.01	0.905	1.14	0.222	1.13	0.0552	1.06	0.588	1.29	0.0278	1.43	0.000979	1.22	0.0572	1.29	0.0278	1.19	0.0604	1.37	0.0736	1.09	0.126	-1.02	0.769	-1.11	0.177
259	1328	S-adenosylmethionine synthase isoform type-1	METK1_RAT	0.218	0.468	0.501	0.75	0.409	0.0607	0.00411	0.486	0.0906	0.942	1.08	0.346	1.04	0.708	-1.04	0.739	1.08	0.162	1.09	0.193	1.01	0.802	1.15	0.0999	1.15	0.0316	1.22	0.102	1.15	0.229	1.06	0.396	1.19	0.131	1.15	0.229	-1.07	0.0587	-1.13	0.333	-1.01	0.881	1.07	0.609	1.07	0.24
260	1329	Adenosylhomocysteinase	SAHH_RAT	0.0747	0.0137	0.317	0.67	0.00837	0.952	0.00684	0.371	0.959	0.779	-1.02	0.677	1.02	0.839	1.04	0.403	1.07	0.454	1.17	0.0925	1.1	0.152	-1.17	0.121	-1.07	0.169	-1.01	0.832	-1.03	0.792	1.01	0.741	1.01	0.865	-1.03	0.792	1.19	0.0157	1.06	0.536	1.01	0.912	1.05	0.551	1.04	0.292
261	1331	Suclg2 protein		0.00468	7.63e-06	0.0469	0.283	2.12e-05	0.54	0.688	0.146	0.607	0.599	1.17	0.167	1.17	0.197	-1	0.95	1.06	0.271	1.1	0.168	1.05	0.469	1.07	0.609	-1.04	0.275	1.01	0.887	1.22	0.133	1.07	0.248	1.19	0.0567	1.22	0.133	1.12	0.055	1.17	0.18	1.03	0.769	1.14	0.208	1.1	0.266
262	1332	Keratin_type I cytoskeletal 18	K1C18_RAT	0.0133	0.119	0.127	0.733	0.0812	0.0102	0.00703	0.0972	0.0146	0.253	-1.25	0.149	-1.27	0.12	-1.01	0.822	-1.06	0.719	-1.09	0.439	-1.02	0.817	1.19	0.386	1.41	0.0283	1.39	0.00363	1.02	0.979	1.02	0.735	1.13	0.287	1.02	0.979	-1.24	0.178	-1.24	0.156	-1.25	0.0313	-1.15	0.411	1.09	0.433
263	1333	Aminoacylase-1A	K1C18_RAT	0.000181	6.55e-09	0.159	0.959	7.27e-09	0.471	0.858	0.429	0.623	0.865	1.02	0.826	1.09	0.389	1.07	0.359	-1.04	0.331	1.03	0.547	1.07	0.145	1.03	0.767	-1.04	0.341	-1.03	0.629	1.26	0.0317	1.22	0.0213	1.28	0.0217	1.26	0.0317	1.29	0.00299	1.21	0.116	-1.01	0.875	1.1	0.227	1.12	0.2
264	1334	Beta-ureidopropionase	BUP1_RAT	0.00374	1.22e-06	0.0689	0.71	2.45e-06	0.705	0.786	0.209	0.765	0.797	-1.03	0.583	1.01	0.933	1.04	0.542	-1.04	0.469	1.1	0.36	1.15	0.191	-1.03	0.712	-1.04	0.412	1.07	0.544	1.12	0.177	1.2	0.00133	1.22	0.0564	1.12	0.177	1.25	0.000764	1.16	0.328	1.04	0.558	1.09	0.303	1.05	0.405
265	1335	4-hydroxyphenylpyruvate dioxygenase	HPPD_RAT	3.91e-06	1.5e-10	0.527	0.0611	2.43e-10	0.326	0.259	0.793	0.543	0.976	-1.19	0.0564	-1.13	0.415	1.05	0.663	-1.18	0.00332	-1.04	0.748	1.13	0.174	-1.03	0.509	-1.03	0.64	1.05	0.772	1.17	0.0823	1.46	0.00119	1.5	0.0233	1.17	0.0823	1.74	0.000815	1.43	0.0806	1.05	0.54	1.14	0.202	1.08	0.218
266	1336	Beta-ureidopropionase	BUP1_RAT	0.000221	3.4e-06	0.26	0.133	1.44e-06	0.0425	0.0344	0.445	0.13	0.982	-1.18	0.215	-1.08	0.465	1.1	0.321	-1.22	0.0966	1.03	0.646	1.26	0.101	-1.27	0.0671	-1.31	0.0624	-1.14	0.194	1.02	0.951	1.26	0.0331	1.27	0.125	1.02	0.951	1.74	0.0104	1.37	0.0258	1.05	0.624	1.16	0.327	1.11	0.433
267	1337	Aspartate aminotransferase_cytoplasmic	AATC_RAT	0.0426	0.303	0.641	0.846	0.214	0.000665	0.0186	0.571	0.00146	0.499	-1.01	0.942	-1.05	0.821	-1.04	0.87	1.12	0.745	1.26	0.403	1.12	0.339	-1.69	0.0476	-1.49	0.0038	-1.28	0.195	-1.31	0.166	-1.29	0.0425	-1.19	0.265	-1.31	0.166	1.24	0.0578	-1.05	0.823	1.01	0.897	1.05	0.885	1.04	0.687
268	1339	Actin_cytoplasmic 1	ACTB_RAT	0.00253	1.31e-06	0.838	0.623	6.22e-07	0.69	0.169	0.903	0.77	0.668	1.07	0.49	-1.11	0.376	-1.18	0.158	-1.04	0.841	1.04	0.681	1.08	0.618	1.07	0.478	-1.03	0.863	1.24	0.149	-1.29	0.072	-1.38	0.0549	-1.09	0.432	-1.29	0.072	-1.47	0.0172	-1.53	0.0566	-1.01	1	1.07	0.638	1.07	0.687
269	1340	Beta-ureidopropionase	BUP1_RAT	0.000272	1.31e-06	0.133	0.857	3.49e-07	0.126	0.0176	0.295	0.265	0.719	-1.01	0.934	1.04	0.577	1.05	0.551	-1.14	0.309	1.08	0.524	1.22	0.117	-1.13	0.252	-1.28	0.0523	-1.1	0.37	1.13	0.11	1.14	0.0655	1.15	0.0851	1.13	0.11	1.46	0.00795	1.27	0.129	-1	0.926	1.06	0.383	1.06	0.157
270	1341	Actin_cytoplasmic 1	ACTB_RAT	0.0116	0.00116	0.28	0.0904	0.00124	0.0667	0.279	0.373	0.103	0.634	-1.22	0.209	-1.23	0.211	-1.01	0.963	-1.02	0.796	-1.64	0.166	-1.6	0.162	1.24	0.264	1.48	0.013	-1.07	0.978	-1.5	0.0457	-1.03	0.897	-1.07	0.547	-1.5	0.0457	-1.59	0.0102	1.04	0.897	1.2	0.286	1.15	0.364	-1.05	0.655
271	1342	4-hydroxyphenylpyruvate dioxygenase	HPPD_RAT	0.000116	3.71e-07	0.493	0.79	3.26e-08	0.406	0.0035	0.681	0.583	0.942	-1.11	0.235	1.01	0.947	1.11	0.215	1.01	0.919	1.1	0.413	1.08	0.469	-1.24	0.0981	-1.1	0.334	-1.14	0.208	1.07	0.47	1.22	0.0143	1.15	0.192	1.07	0.47	1.44	0.012	1.31	0.061	1.03	0.515	1.09	0.232	1.05	0.519
272	1343	4-hydroxyphenylpyruvate dioxygenase	HPPD_RAT	1.1e-05	2.39e-09	0.416	0.102	2.27e-09	0.689	0.066	0.694	0.796	0.704	-1.26	0.0386	-1.07	0.495	1.18	0.112	-1.08	0.369	-1.04	0.479	1.04	0.644	-1.15	0.128	1.01	0.894	-1.12	0.143	1.09	0.328	1.4	0.0104	1.23	0.0664	1.09	0.328	1.52	0.00218	1.38	0.0368	1.02	0.784	1.05	0.48	1.03	0.735
273	1344	Creatine kinase B-type	KCRB_RAT	0.101	0.0195	0.226	0.752	0.019	0.87	0.174	0.259	0.877	0.39	-1.37	0.015	-1.28	0.0525	1.07	0.314	1.1	0.516	1.03	0.786	-1.07	0.876	-1.17	0.304	1.29	0.026	1.12	0.431	-1.28	0.122	-1.02	0.973	1	0.889	-1.28	0.122	-1.29	0.0523	-1.84	0.163	-1.09	0.577	1	0.966	1.09	0.573
274	1345	Actin_cytoplasmic 1	ACTB_RAT	0.0736	0.00139	0.262	0.343	0.00145	0.454	0.204	0.351	0.506	0.628	-1.16	0.0737	-1.17	0.3	-1.01	0.972	1.02	0.999	-1.65	0.307	-1.69	0.279	1.15	0.313	1.37	0.0197	-1.22	0.855	-1.28	0.0653	-1.11	0.209	-1.1	0.435	-1.28	0.0653	-1.63	0.0203	1.07	0.797	-1	0.933	-1	0.924	-1	0.987
275	1346	Cystathionine gamma-lyase	CGL_RAT	0.00392	4.68e-05	0.736	0.55	1.03e-05	0.454	0.00641	0.814	0.576	0.848	-1.08	0.351	1.04	0.651	1.13	0.291	1.02	0.935	1.07	0.552	1.05	0.334	-1.21	0.123	-1.1	0.173	-1.17	0.164	1.05	0.55	1.21	0.0311	1.03	0.839	1.05	0.55	1.32	0.0228	1.26	0.0978	1.07	0.331	1.03	0.755	-1.04	0.71
276	1347	Actin_cytoplasmic 1	ACTB_RAT	0.000212	3.48e-07	0.284	0.359	1.44e-07	0.247	0.0367	0.504	0.411	0.728	-1.08	0.133	-1.09	0.314	-1	0.983	1.03	0.84	-1.23	0.324	-1.27	0.235	1.14	0.244	1.27	0.0168	1.01	0.833	-1.21	0.106	-1.23	0.0614	-1.15	0.067	-1.21	0.106	-1.6	0.00435	-1.21	0.18	-1.1	0.445	-1.03	0.663	1.07	0.544
277	1348	Adenosine kinase	ADK_RAT	0.0132	0.000809	0.243	0.876	0.000322	0.207	0.0103	0.318	0.294	0.53	-1.13	0.106	-1.1	0.308	1.02	0.723	-1	0.966	-1.12	0.375	-1.12	0.401	1.13	0.146	1.26	0.00899	1.1	0.396	-1.14	0.228	1	0.943	-1.03	0.829	-1.14	0.228	-1.29	0.015	-1.34	0.107	1.01	0.935	1	0.969	-1.01	0.975
278	1349	Cystathionine gamma-lyase	CGL_RAT	0.0012	1.26e-06	0.564	0.772	5.37e-07	0.554	0.11	0.717	0.665	0.67	-1.16	0.506	-1.04	0.893	1.11	0.66	-1.04	0.67	1.08	0.672	1.13	0.347	-1.14	0.407	-1.02	0.729	-1.01	0.93	1.14	0.0869	1.51	0.0809	1.3	0.155	1.14	0.0869	1.45	0.048	1.39	0.119	1.14	0.278	1.09	0.392	-1.04	0.723
279	1350	Actin_cytoplasmic 1	ACTB_RAT	5.3e-08	5.71e-11	0.569	0.623	1e-12	0.0717	0.00421	0.81	0.327	0.62	1.03	0.516	-1.06	0.381	-1.1	0.24	-1.03	0.602	1.01	0.93	1.04	0.497	1.16	0.0226	1.09	0.183	1.24	0.0152	-1.21	0.01	-1.29	0.0279	-1.23	0.0431	-1.21	0.01	-1.59	0.000652	-1.49	0.00411	-1.03	0.77	-1.08	0.367	-1.04	0.646
280	1351	Cystathionine gamma-lyase	CGL_RAT	6.81e-05	1.16e-08	0.388	0.303	1.14e-08	0.992	0.224	0.65	0.994	0.853	-1.47	0.191	-1.09	0.697	1.36	0.319	-1.02	0.978	1.19	0.113	1.21	0.271	-1.3	0.101	1.11	0.784	-1.01	0.806	1.23	0.227	1.99	0.0328	1.32	0.158	1.23	0.227	1.72	0.022	1.56	0.000584	1.1	0.563	-1.01	0.866	-1.11	0.418
281	1352	Acetyl-CoA acetyltransferase_mitochondrial	THIL_RAT	0.00654	0.0015	0.679	0.768	0.000251	0.00328	0.0197	0.699	0.0144	0.468	1.23	0.201	1.09	0.662	-1.13	0.293	1.01	0.875	-1.1	0.737	-1.11	0.676	-1.26	0.192	-1.52	0.0464	-1.5	0.0935	1.18	0.319	1.06	0.595	1.05	0.732	1.18	0.319	1.33	0.182	1.57	0.0729	1.1	0.445	-1.04	0.872	-1.14	0.458
282	1353	Actin_cytoplasmic 1	ACTB_RAT	1.98e-10	4.47e-12	0.5	0.467	2.44e-15	0.00625	0.000131	0.796	0.195	0.914	-1.05	0.476	-1.05	0.438	-1	0.914	1.05	0.372	-1.02	0.772	-1.07	0.327	1.16	0.0811	1.27	0.000784	1.19	0.0352	-1.23	0.0117	-1.27	0.00342	-1.17	0.019	-1.23	0.0117	-1.66	0.000378	-1.51	0.00257	-1.08	0.181	1.01	0.872	1.08	0.214
283	1354	Actin_cytoplasmic 1	ACTB_RAT	5.57e-05	0.306	0.402	0.853	0.156	0.00198	1.6e-06	0.349	0.0146	0.404	-1.12	0.188	1.09	0.359	1.22	0.0493	-1.06	0.591	-1.18	0.0449	-1.12	0.293	1.49	0.000963	1.58	0.00282	1.16	0.152	1.16	0.191	1.23	0.0414	1.11	0.265	1.16	0.191	-1.43	0.0267	-1.13	0.149	-1.06	0.592	1.04	0.742	1.1	0.278
284	1355	Cystathionine gamma-lyase	CGL_RAT	0.00344	0.000115	0.906	0.565	2.98e-05	0.381	0.0103	0.931	0.496	0.41	-1.17	0.186	1.07	0.533	1.25	0.123	-1.04	0.607	-1.71	0.324	-1.65	0.373	-1.16	0.163	-1.03	0.679	-2.13	0.138	1.05	0.624	1.33	0.085	1.08	0.607	1.05	0.624	1.5	0.00393	2.55	0.0681	1.09	0.505	1.1	0.463	1.01	0.925
285	1356	Aspartate aminotransferase_mitochondrial	AATM_RAT	0.274	0.592	0.663	0.345	0.558	0.0207	0.0483	0.644	0.0282	0.762	1.23	0.114	1.23	0.0876	1	0.981	1.04	0.599	1.06	0.339	1.02	0.871	-1.09	0.318	-1.3	0.0367	-1.27	0.00916	1.05	0.708	-1.24	0.355	-1.25	0.0222	1.05	0.708	1.04	0.656	1.01	0.787	-1.06	0.93	-1.06	0.473	-1	0.806
286	1357	Serum paraoxonase/arylesterase 2	PON2_RAT	0.00936	0.322	0.834	0.767	0.23	0.00528	0.00225	0.803	0.0109	0.17	1.02	0.781	1.03	0.674	1.02	0.805	1.13	0.756	1.11	0.827	-1.02	0.851	1.35	0.147	1.5	0.00525	1.45	0.0188	1.32	0.00729	1.16	0.303	1.43	0.0128	1.32	0.00729	1.03	0.853	-1.46	0.0739	-1.12	0.702	1.12	0.191	1.25	0.324
287	1358	Cystathionine gamma-lyase	CGL_RAT	0.000448	6.96e-06	0.853	0.401	9.33e-07	0.616	0.00252	0.906	0.722	0.475	-1.01	0.999	1.12	0.226	1.13	0.348	-1.1	0.402	-1	0.84	1.1	0.0468	-1.14	0.514	-1.24	0.0503	-1.28	0.0176	1.14	0.159	1.29	0.135	-1	0.976	1.14	0.159	1.61	0.00471	1.41	0.065	1.13	0.353	-1.02	0.956	-1.14	0.394
288	1359	40S ribosomal protein	RSSA_RAT	1.47e-05	1.7e-07	0.708	0.929	5.17e-09	0.0345	0.00545	0.824	0.166	0.497	-1.09	0.279	-1.05	0.565	1.04	0.589	1	0.958	1.08	0.393	1.07	0.402	1.13	0.17	1.23	0.00952	1.28	0.0348	-1.19	0.201	-1.23	0.0669	-1.15	0.345	-1.19	0.201	-1.36	0.00959	-1.53	0.00345	-1.13	0.358	-1.01	0.948	1.11	0.428
289	1360	Actin_cytoplasmic 1	ACTB_RAT	0.447	0.0129	0.681	0.897	0.0105	0.449	0.34	0.712	0.489	0.696	1.08	0.513	1	0.999	-1.08	0.468	1.02	0.873	-1	0.936	-1.02	0.73	-1.05	0.672	-1.11	0.117	-1.06	0.54	1.12	0.304	-1.02	0.822	1.12	0.381	1.12	0.304	1.21	0.134	1.07	0.508	-1.06	0.462	-1	0.914	1.06	0.58
290	1361	Long-chain specific acyl-CoA dehydrogenase_mitochondrial	ACADL_RAT	0.0128	0.000774	0.665	0.414	0.000314	0.103	0.028	0.721	0.174	0.44	1.17	0.266	1.03	0.896	-1.13	0.0259	1.06	0.622	-1.08	0.714	-1.14	0.449	1.31	0.11	1.19	0.0512	1.17	0.204	1.44	0.0668	1.17	0.0557	1.54	0.000127	1.44	0.0668	1.01	0.8	1.03	0.907	-1.05	0.64	1.11	0.579	1.16	0.0899
291	1363	Fructose-bisphosphate aldolase B	ALDOB_RAT	0.000624	0.00534	0.186	0.91	0.00114	0.303	7.72e-05	0.238	0.422	0.775	1.19	0.227	1.13	0.352	-1.06	0.508	-1.16	0.323	1.16	0.168	1.34	0.0516	-1.21	0.154	-1.68	0.00848	-1.18	0.0441	1.03	0.883	-1.26	0.0697	1.07	0.458	1.03	0.883	1.7	0.0135	1.34	0.121	-1.09	0.446	1.17	0.21	1.28	0.0657
292	1364	Sorbitol dehydrogenase	DHSO_RAT	0.0125	0.000115	0.223	0.515	6.29e-05	0.824	0.0168	0.351	0.858	0.8	1.09	0.408	1.13	0.247	1.04	0.543	1.04	0.398	1.15	0.0215	1.11	0.161	-1.1	0.242	-1.14	0.0693	-1.08	0.311	1.17	0.199	1.05	0.473	1.02	0.781	1.17	0.199	1.26	0.0479	1.25	0.165	-1.03	0.755	-1.01	0.85	1.02	0.821
293	1365	Fructose-bisphosphate aldolase B	ALDOB_RAT	0.0267	0.0103	0.0914	0.352	0.00852	0.965	0.00811	0.132	0.969	0.611	-1.05	0.606	1.05	0.657	1.11	0.25	-1.15	0.252	1.2	0.0181	1.38	0.0122	-1.16	0.155	-1.27	0.0718	-1.02	0.674	-1.04	0.749	1.04	0.655	-1.01	0.843	-1.04	0.749	1.5	0.0459	1.17	0.177	1.03	0.793	1.07	0.505	1.04	0.733
294	1366	Serum paraoxonase/lactonase 3	PON3_RAT	1.39e-06	0.125	0.997	0.968	0.00858	1.19e-07	2.39e-08	0.997	0.000144	0.651	-1.03	0.711	1.04	0.932	1.08	0.237	1.12	0.247	1	0.993	-1.12	0.236	1.6	0.0339	1.86	4.87e-05	1.54	0.00137	1.18	0.42	1.19	0.0243	1.15	0.221	1.18	0.42	-1.54	0.00066	-1.4	0.00899	-1.02	0.724	1.01	0.868	1.04	0.657
295	1368	3-ketoacyl-CoA thiolase A_peroxisomal	THIKA_RAT	2.28e-07	1.93e-10	0.417	0.721	2.71e-12	0.198	0.000902	0.715	0.487	0.988	1.16	0.485	1.15	0.512	-1.01	0.949	1.08	0.184	1.08	0.177	-1.01	0.872	-1.14	0.33	-1.21	0.0119	-1.22	0.0173	1.41	0.0985	1.18	0.0896	1.22	0.0081	1.41	0.0985	1.59	0.0013	1.65	0.00383	-1.03	0.822	1	0.961	1.03	0.812
296	1369	Fructose-bisphosphate aldolase B	ALDOB_RAT	0.0269	0.00351	0.542	0.969	0.000944	0.867	0.000833	0.601	0.894	0.66	1.1	0.539	1.08	0.648	-1.02	0.698	-1.07	0.364	1.07	0.369	1.14	0.068	-1.09	0.43	-1.29	0.0183	-1.1	0.0668	1.03	0.875	-1.06	0.607	1.02	0.757	1.03	0.875	1.36	0.0149	1.28	0.0902	1.01	0.962	1.06	0.631	1.05	0.646
297	1370	Fructose-1_6-bisphosphatase 1	F16P1_RAT	0.0217	0.0311	0.372	0.664	0.0129	0.00979	0.00382	0.371	0.025	0.782	1.22	0.378	1.13	0.662	-1.08	0.0979	1.09	0.765	1.25	0.289	1.15	0.124	-1.38	0.199	-1.55	0.000174	-1.24	0.0277	1.04	0.957	-1.17	0.0289	1.06	0.372	1.04	0.957	1.3	0.0932	1.27	0.146	1	0.977	1.15	0.247	1.14	0.116
298	1371	Fructose-1_6-bisphosphatase 1	F16P1_RAT	0.128	0.056	0.423	0.531	0.0396	0.0905	0.0238	0.431	0.121	0.472	1.16	0.466	1.09	0.716	-1.06	0.418	1.06	0.704	1.14	0.339	1.08	0.615	-1.3	0.176	-1.41	0.0284	-1.23	0.0113	1.13	0.569	-1.14	0.135	-1.01	0.941	1.13	0.569	1.2	0.272	1.39	0.197	-1.11	0.254	-1.04	0.651	1.07	0.479
299	1372	Sorbitol dehydrogenase	DHSO_RAT	0.343	0.0105	0.676	0.808	0.00884	0.376	0.543	0.712	0.42	0.861	1.19	0.2	1.21	0.243	1.01	0.838	1.01	0.899	-1.07	0.674	-1.08	0.644	1.06	0.658	-1.11	0.263	-1.22	0.264	1.32	0.0677	1.09	0.483	1.01	0.985	1.32	0.0677	1.12	0.29	1.37	0.194	-1.02	0.926	-1.09	0.477	-1.06	0.622
300	1373	galactokinase		0.15	0.452	0.49	0.0412	0.454	0.0968	0.0876	0.515	0.108	0.538	-1.01	0.94	1	0.968	1.01	0.962	1.15	0.137	1.01	0.858	-1.13	0.24	-1.21	0.102	-1.04	0.695	-1.19	0.111	1.01	0.957	-1.16	0.177	1.03	0.725	1.01	0.957	-1.08	0.353	1.22	0.0954	-1.19	0.0646	1.02	0.799	1.21	0.0619
301	1374	Fructose-bisphosphate aldolase B	ALDOB_RAT	0.000225	2.54e-06	0.384	0.837	2e-07	0.426	0.00114	0.565	0.588	0.918	1.12	0.462	1.17	0.3	1.04	0.677	-1.08	0.321	1.09	0.18	1.18	0.0206	-1.1	0.399	-1.34	0.0119	-1.18	0.0196	1.21	0.269	1.04	0.68	1.12	0.127	1.21	0.269	1.68	0.00104	1.39	0.041	-1.03	0.932	1.08	0.547	1.11	0.573
302	1375	Fructose-bisphosphate aldolase B	ALDOB_RAT	0.000386	8.52e-06	0.695	0.818	7.1e-07	0.0583	0.00606	0.786	0.173	0.584	1.09	0.587	1.17	0.308	1.07	0.389	-1.12	0.064	-1.23	0.368	-1.1	0.764	-1.05	0.586	-1.28	0.00671	-1.51	0.0725	1.26	0.153	1.11	0.349	1.08	0.413	1.26	0.153	1.39	0.0138	1.78	0.0225	-1.04	0.843	1	0.969	1.04	0.824
303	1376	Serum paraoxonase/arylesterase 1	PON1_RAT	0.0425	0.011	0.19	0.112	0.0146	0.435	0.323	0.235	0.446	0.148	-1.23	0.231	1.04	0.774	1.28	0.167	1.01	0.925	1.04	0.999	1.03	0.884	1.05	0.71	1.31	0.155	1.05	0.771	1.35	0.146	1.38	0.0534	1.17	0.256	1.35	0.146	1.3	0.0949	-1.25	0.302	-1.2	0.258	-1.1	0.48	1.09	0.291
304	1377	Fructose-bisphosphate aldolase B	ALDOB_RAT	0.000316	1.55e-06	0.698	0.836	2.88e-07	0.964	0.0148	0.803	0.974	0.276	1.12	0.273	1.16	0.238	1.03	0.653	-1.22	0.163	-1.08	0.282	1.13	0.413	1.07	0.507	-1.28	0.1	-1.17	0.15	1.23	0.0736	1.12	0.192	1.13	0.385	1.23	0.0736	1.57	0.0239	1.36	0.0124	1.02	0.772	1.06	0.555	1.04	0.722
305	1378	Fructose-1_6-bisphosphatase 1	F16P1_RAT	0.163	0.429	0.692	0.408	0.372	0.0843	0.00342	0.685	0.12	0.545	1.22	0.45	1.18	0.538	-1.03	0.556	1.09	0.575	1.27	0.0661	1.17	0.135	-1.29	0.208	-1.45	0.00947	-1.2	0.000267	1.05	0.976	-1.2	0.216	-1.28	0.208	1.05	0.976	1.24	0.09	1.11	0.431	-1.04	0.86	-1.13	0.574	-1.09	0.7
306	1379	Fructose-bisphosphate aldolase B	ALDOB_RAT	0.00664	2.16e-05	0.733	0.645	5.73e-06	0.453	0.0179	0.817	0.574	0.793	1.16	0.434	1.18	0.387	1.01	0.765	1	0.904	1.07	0.185	1.07	0.533	-1.08	0.473	-1.25	0.0526	-1.18	0.025	1.34	0.129	1.09	0.347	1.03	0.744	1.34	0.129	1.39	0.0666	1.46	0.0532	-1.06	0.701	-1.11	0.493	-1.05	0.76
307	1380	Fructose-bisphosphate aldolase B	ALDOB_RAT	0.000366	1.42e-07	0.675	0.448	4.3e-08	0.558	0.0426	0.817	0.689	0.744	1.17	0.423	1.14	0.49	-1.02	0.738	1.03	0.799	1.1	0.398	1.07	0.667	-1.09	0.538	-1.24	0.138	-1.14	0.0975	1.48	0.0495	1.19	0.0869	1.21	0.0119	1.48	0.0495	1.43	0.0544	1.58	0.0625	-1.06	0.493	-1.07	0.292	-1.01	0.867
308	1381	Adipocyte plasma membrane-associated protein	APMAP_RAT	4.2e-09	3.08e-05	0.926	0.994	4.73e-10	5.44e-06	6.33e-09	0.942	0.0105	0.805	-1.02	0.809	-1.07	0.395	-1.05	0.433	1.02	0.82	1.01	0.871	-1.01	0.981	1.43	0.0121	1.48	0.00155	1.54	0.0036	1.61	0.00286	1.54	0.000847	1.74	0.00014	1.61	0.00286	1.08	0.371	-1.02	0.723	-1.07	0.3	1.01	0.906	1.08	0.313
309	1382	Alpha-methylacyl-CoA racemase	AMACR_RAT	0.0692	0.00435	0.926	0.506	0.0018	0.023	0.0743	0.934	0.0506	0.784	1.04	0.809	-1.02	0.962	-1.05	0.805	-1.12	0.402	1.09	0.722	1.22	0.0692	1.26	0.198	1.08	0.262	1.39	0.0626	-1.12	0.508	-1.07	0.557	-1.05	0.683	-1.12	0.508	-1.11	0.423	-1.44	0.00609	1.09	0.638	1.05	0.806	-1.04	0.77
310	1383	Serum paraoxonase/arylesterase 1	PON1_RAT	0.0193	0.00319	0.13	0.534	0.00321	0.108	0.469	0.163	0.129	0.308	-1.18	0.0651	-1.11	0.253	1.07	0.333	1.11	0.26	-1.04	0.78	-1.16	0.212	-1.03	0.755	1.27	0.00696	1.03	0.702	-1.1	0.461	-1.05	0.389	-1.12	0.0762	-1.1	0.461	-1.33	0.00496	-1.06	0.489	-1.13	0.232	-1.13	0.206	-1	0.932
311	1384	Fructose-1_6-bisphosphatase 1	F16P1_RAT	0.0819	0.333	0.284	0.649	0.287	0.06	0.0096	0.247	0.071	0.19	1.17	0.499	1.13	0.632	-1.04	0.572	1.11	0.63	1.34	0.126	1.21	0.0572	-1.34	0.204	-1.42	0.00275	-1.13	0.112	1.01	0.895	-1.12	0.121	-1.16	0.225	1.01	0.895	1.15	0.206	1.17	0.298	1.03	0.729	-1.04	0.8	-1.07	0.595
312	1385	Alcohol dehydrogenase class-3	ADHX_RAT	0.000182	5.56e-08	0.598	0.997	1.65e-08	0.13	0.429	0.768	0.298	0.814	1.01	0.959	1.01	0.925	1	0.957	1.01	0.847	1.13	0.368	1.11	0.652	1.08	0.591	1.08	0.567	1.2	0.202	1.37	0.0366	1.45	0.00641	1.65	0.0298	1.37	0.0366	1.45	0.0796	1.22	0.121	1.07	0.395	1.23	0.216	1.14	0.365
313	1386	Betaine--homocysteine S-methyltransferase 2	BHMT2_RAT	0.228	0.0329	0.47	0.761	0.0245	0.488	0.0355	0.488	0.522	0.272	1.25	0.358	1.17	0.499	-1.07	0.992	-1.23	0.494	1.25	0.2	1.54	0.127	1.01	0.974	-1.52	0.16	1.08	0.965	1.05	0.802	1.06	0.792	-1.03	0.805	1.05	0.802	1.75	0.0647	1.29	0.241	1.26	0.406	1.08	0.783	-1.16	0.574
314	1387	Aldose 1-epimerase	GALM_RAT	0.192	0.00398	0.944	0.948	0.00196	0.028	0.71	0.949	0.0515	0.711	-1.01	0.895	1.03	0.735	1.04	0.68	-1.04	0.514	-1.06	0.413	-1.03	0.722	1.12	0.109	1.09	0.243	1.02	0.848	1.09	0.222	1.16	0.0482	1.07	0.597	1.09	0.222	1.05	0.219	1.13	0.122	1.05	0.397	1	0.919	-1.05	0.738
315	1388	Farnesyl pyrophosphate synthase	FPPS_RAT	0.000552	0.00309	0.8	0.957	0.000165	1.5e-05	0.0234	0.779	0.000318	0.695	1.02	0.808	1.11	0.35	1.09	0.516	1.05	0.526	-1.03	0.791	-1.07	0.487	1.48	0.00192	1.51	0.00868	1.29	0.0736	1.49	0.00728	1.4	0.0113	1.24	0.114	1.49	0.00728	1.08	0.561	1.14	0.36	-1.04	0.576	-1.08	0.435	-1.04	0.641
316	1390	Fructose-1_6-bisphosphatase 1	F16P1_RAT	0.0166	3.86e-06	0.603	0.727	2.68e-06	0.625	0.428	0.737	0.709	0.813	1.03	0.734	-1.1	0.563	-1.13	0.483	1.12	0.279	1.03	0.642	-1.08	0.52	-1.14	0.0444	-1.05	0.772	-1	0.921	1.23	0.0804	1.14	0.431	1.35	0.0942	1.23	0.0804	1.32	0.0632	1.38	0.0245	-1.05	0.915	-1	0.975	1.05	0.931
317	1391	Arginase-1	ARGI1_RAT	0.262	0.232	0.468	0.923	0.183	0.265	0.0044	0.462	0.313	0.514	1.1	0.618	-1.05	0.842	-1.16	0.507	1.18	0.533	1.22	0.451	1.03	0.699	-1.51	0.124	-1.41	0.0148	-1.18	0.548	-1.36	0.0725	-1.44	0.0106	-1.28	0.326	-1.36	0.0725	1.1	0.472	1.16	0.592	1.04	0.712	1.01	0.825	-1.03	0.981
318	1392	Stomatin-like protein 2	STML2_RAT	0.114	0.00126	0.937	0.525	0.000688	0.545	0.0498	0.952	0.615	0.908	-1.1	0.643	-1.17	0.506	-1.06	0.81	1.03	0.745	-1.03	0.903	-1.06	0.728	-1.23	0.205	-1.09	0.552	-1.09	0.613	-1.6	0.0323	-1.23	0.252	-1.25	0.241	-1.6	0.0323	-1.15	0.124	-1.01	0.86	1.18	0.258	1.1	0.482	-1.07	0.658
319	1393	Arginase-1	ARGI1_RAT	0.111	0.783	0.6	0.843	0.752	0.0377	0.00486	0.55	0.05	0.17	-1.07	0.667	-1.12	0.482	-1.05	0.788	1.42	0.148	1.14	0.605	-1.24	0.317	-1.78	0.0223	-1.18	0.248	-1.39	0.165	-1.25	0.116	-1.26	0.154	-1.21	0.19	-1.25	0.116	1.07	0.574	1.27	0.334	-1.08	0.614	-1.09	0.475	-1.01	0.868
320	1394	Arginase-1	ARGI1_RAT	0.395	0.744	0.319	0.68	0.728	0.215	0.0225	0.3	0.232	0.421	1.13	0.361	1.04	0.754	-1.09	0.603	1.23	0.354	1.35	0.2	1.1	0.523	-1.42	0.116	-1.31	0.0816	-1.1	0.64	-1.07	0.528	-1.21	0.162	-1.13	0.523	-1.07	0.528	1.1	0.521	1.13	0.554	1	0.936	-1.02	0.982	-1.02	0.975
321	1395	Serum paraoxonase/arylesterase 1	PON1_RAT	0.0206	0.0129	0.114	0.48	0.0123	0.0683	0.289	0.11	0.0681	0.0745	-1.2	0.145	1.06	0.666	1.28	0.014	-1.15	0.379	-1.15	0.41	1	0.975	1.22	0.233	1.28	0.0624	1	0.893	-1.04	0.912	-1.07	0.466	-1.18	0.113	-1.04	0.912	-1.06	0.604	-1.34	0.0638	-1.25	0.177	-1.07	0.601	1.17	0.179
322	1396	Haptoglobin	HPT_RAT	9.99e-16	0	0.677	0.308	0	0.0687	0.0811	0.958	0.562	0.956	-1.06	0.416	-1.04	0.928	1.02	0.752	1.15	0.386	1.24	0.102	1.08	0.672	1.03	0.763	1.25	0.0999	1.33	0.132	-2.31	1.73e-05	-2.55	0.000149	-2.38	0.00411	-2.31	1.73e-05	-3.03	0.000179	-3.28	1.67e-05	-1.17	0.236	-1.07	0.773	1.1	0.572
323	1397	Serum paraoxonase/arylesterase 1	PON1_RAT	7.66e-15	0	0.63	0.646	0	0.0974	0.219	0.947	0.585	0.977	1.02	0.858	-1.02	0.903	-1.04	0.788	1.14	0.137	1.14	0.15	1	0.982	1.06	0.506	1.19	0.0587	1.24	0.113	-2.5	4.01e-05	-2.7	0.00116	-2.11	0.00164	-2.5	4.01e-05	-2.87	1.88e-05	-2.95	0.000522	-1.06	0.872	1.16	0.232	1.23	0.365
324	1398	2-oxoisovalerate dehydrogenase subunit beta_mitochondrial	ODBB_RAT	0.257	0.004	0.458	0.271	0.00461	0.897	0.495	0.534	0.906	0.556	1.01	0.987	1.1	0.467	1.1	0.345	1.08	0.465	1.14	0.172	1.06	0.637	1	0.94	1.07	0.53	1.03	0.706	-1.02	0.798	-1.03	0.794	-1.22	0.0127	-1.02	0.798	-1.1	0.519	-1.21	0.0232	-1	0.984	-1.08	0.253	-1.08	0.309
325	1399	Arginase-1	ARGI1_RAT	0.338	0.718	0.863	0.412	0.689	0.101	0.00988	0.859	0.131	0.546	1.16	0.382	-1.02	0.934	-1.18	0.375	1.08	0.712	1.03	0.861	-1.05	0.87	-1.27	0.216	-1.37	0.123	-1.21	0.355	-1.1	0.403	-1.3	0.2	-1.14	0.333	-1.1	0.403	1.02	0.926	1.18	0.388	-1.02	0.976	-1.06	0.621	-1.04	0.728
326	1400	Farnesyl pyrophosphate synthase	FPPS_RAT	0.0193	2.38e-05	0.251	0.732	1.86e-05	0.137	0.692	0.391	0.226	0.849	-1.05	0.826	-1.15	0.193	-1.09	0.517	-1.08	0.719	-1.24	0.535	-1.15	0.724	-1.11	0.351	-1.13	0.528	-1.2	0.634	-1.38	0.0106	-1.46	0.0315	-1.21	0.0873	-1.38	0.0106	-1.31	0.0998	-1.24	0.336	-1.11	0.248	-1.01	0.916	1.1	0.278
327	1402	Haptoglobin	HPT_RAT	1.43e-06	1.7e-11	0.828	0.994	4.49e-12	0.377	0.605	0.938	0.616	0.903	1.05	0.988	-1.3	0.361	-1.36	0.316	-1.01	0.872	1.24	0.612	1.25	0.446	-1.34	0.469	-1.42	0.29	1.2	0.488	-3.1	0.0101	-3.76	0.00784	-2.58	0.015	-3.1	0.0101	-2.35	0.00817	-3.74	0.00684	-1.15	0.638	-1.08	0.91	1.07	0.787
328	1403	2-oxoisovalerate dehydrogenase subunit beta_mitochondrial	ODBB_RAT	0.149	0.0143	0.866	0.987	0.00883	0.19	0.0968	0.878	0.244	0.714	1.01	0.93	-1.03	0.776	-1.04	0.63	-1.01	0.999	1.08	0.29	1.08	0.433	-1.15	0.197	-1.17	0.155	-1.04	0.565	-1.04	0.72	-1	0.967	1.17	0.114	-1.04	0.72	1.24	0.0627	1.04	0.573	1.06	0.645	1.18	0.137	1.12	0.296
329	1404	3-oxo-5-beta-steroid 4-dehydrogenase	AK1D1_RAT	0.00378	0.108	0.532	0.593	0.0404	0.00565	4.04e-05	0.519	0.0261	0.909	1.32	0.206	1.21	0.306	-1.09	0.527	1.72	0.411	1.38	0.671	-1.25	0.578	-2.57	0.113	-1.97	0.0153	-2.26	0.0247	-1.7	0.022	-1.96	0.00371	-2.05	0.00279	-1.7	0.022	-1.04	0.836	1.44	0.316	1.14	0.383	1	0.965	-1.13	0.465
330	1405	Ornithine carbamoyltransferase_mitochondrial	OTC_RAT	0.038	0.444	0.443	0.607	0.355	0.0189	0.000299	0.421	0.0439	0.995	1.19	0.355	1.14	0.479	-1.05	0.808	1.29	0.172	1.11	0.586	-1.16	0.432	-1.51	0.0647	-1.4	0.0623	-1.55	0.0577	-1.11	0.48	-1.25	0.25	-1.22	0.216	-1.11	0.48	1.18	0.0987	1.41	0.148	1.06	0.677	1.04	0.789	-1.02	0.838
331	1406	Glyceraldehyde-3-phosphate dehydrogenase	G3P_RAT	0.000457	1.77e-06	0.245	0.322	1.37e-06	0.638	0.0618	0.444	0.724	0.718	1.13	0.479	-1.03	0.765	-1.16	0.104	-1.11	0.409	1.05	0.613	1.17	0.347	-1.04	0.673	-1.3	0.0429	1.04	0.705	1.1	0.624	1.04	0.56	1.6	0.0149	1.1	0.624	1.58	0.00707	1.54	0.0372	1.08	0.841	1.42	0.166	1.32	0.092
332	1407	3-oxo-5-beta-steroid 4-dehydrogenase	AK1D1_RAT	0.1	0.585	0.312	0.525	0.565	0.192	0.0305	0.295	0.204	0.355	-1.05	0.677	-1.09	0.269	-1.05	0.484	1.42	0.0734	1.16	0.359	-1.22	0.276	-1.49	0.0216	-1	0.927	-1.17	0.263	-1.27	0.101	-1.14	0.205	-1.06	0.575	-1.27	0.101	-1.08	0.587	1.09	0.593	1.07	0.617	1.09	0.491	1.03	0.769
333	1408	Ornithine carbamoyltransferase mitochondrial	OTC_RAT	0.049	0.0103	0.786	0.602	0.00514	0.0674	0.0349	0.797	0.104	0.29	1.1	0.672	1.11	0.6	1.02	0.795	1.06	0.578	1.16	0.162	1.1	0.57	-1.27	0.117	-1.32	0.0716	-1.22	0.122	1.18	0.46	1.04	0.64	-1.12	0.347	1.18	0.46	1.22	0.233	1.42	0.0505	-1.03	0.89	-1.19	0.335	-1.15	0.372
334	1409	Protein SEC13 homolog	SEC13_RAT	0.0589	4.43e-05	0.619	0.698	3.23e-05	0.841	0.301	0.724	0.872	0.767	-1.01	0.901	-1.02	0.908	-1.01	0.986	1.1	0.605	1.07	0.708	-1.02	0.957	-1	0.979	1.1	0.348	1.09	0.605	-1.21	0.229	-1.26	0.0601	-1.15	0.384	-1.21	0.229	-1.43	0.0114	-1.25	0.26	-1.05	0.686	1.03	0.844	1.08	0.544
335	1410	inorganic pyrophosphatase		0.00954	4.97e-06	0.419	0.695	2.75e-06	0.175	0.301	0.582	0.298	0.923	1.17	0.38	1.08	0.717	-1.09	0.477	1.25	0.448	1.31	0.346	1.05	0.784	1.07	0.679	1.15	0.296	1.3	0.0728	-1.4	0.341	-1.5	0.00923	-1.32	0.209	-1.4	0.341	-1.72	0.0248	-1.62	0.00696	1.09	0.964	1.14	0.772	1.05	0.691
336	1411	3-alpha-hydroxysteroid dehydrogenase	DIDH_RAT	0.0251	0.000167	0.375	0.937	8.76e-05	0.0627	0.46	0.46	0.112	0.384	1.08	0.698	1.07	0.722	-1	0.963	-1.05	0.689	1.1	0.515	1.16	0.24	1.17	0.378	1.03	0.711	1.21	0.0723	1.33	0.145	1.27	0.0091	1.23	0.153	1.33	0.145	1.15	0.244	1.22	0.141	1.03	0.89	-1.01	0.984	-1.04	0.88
337	1412	3-alpha-hydroxysteroid dehydrogenase	DIDH_RAT	0.000713	0.000171	0.645	0.933	6.12e-06	0.000123	0.0316	0.678	0.00274	0.892	-1.02	0.987	-1.01	0.931	1.01	0.982	1.01	0.965	1.11	0.63	1.1	0.539	1.31	0.0744	1.35	0.0822	1.46	0.0173	1.41	0.011	1.43	0.0276	1.51	0.011	1.41	0.011	1.24	0.115	1.15	0.445	-1	0.947	1.06	0.664	1.07	0.584
338	1413	Small glutamine-rich tetratricopeptide repeat-containing protein alpha	SGTA_RAT	0.0226	2.01e-05	0.343	0.976	1.77e-05	0.713	0.574	0.491	0.766	0.684	1.03	0.726	-1.07	0.245	-1.1	0.318	-1.11	0.563	-1.44	0.572	-1.29	0.773	1.01	0.824	-1.13	0.503	-1.32	0.747	-1.39	0.016	-1.39	0.0126	-1.65	0.000267	-1.39	0.016	-1.47	0.0944	1.01	0.677	1.02	0.897	-1.27	0.0527	-1.3	0.00644
339	1414	Thiosulfate sulfurtransferase	THTR_RAT	0.235	0.00745	0.701	0.639	0.00654	0.925	0.334	0.727	0.93	0.185	1.31	0.115	1.05	0.698	-1.25	0.124	-1.03	0.776	-1.05	0.911	-1.02	0.933	1.05	0.701	-1.28	0.123	-1.05	0.987	-1.3	0.148	-1.43	0.0416	-1.12	0.347	-1.3	0.148	-1.19	0.331	-1.11	0.576	1.19	0.3	1.22	0.267	1.02	0.822
340	1416	Pyruvate dehydrogenase E1 component subunit beta_mitochondrial	ODPB_RAT	0.0153	0.000187	0.622	0.318	0.00011	0.165	0.108	0.709	0.253	0.633	1.15	0.238	-1.01	0.97	-1.16	0.33	1.09	0.453	1.08	0.584	-1.01	0.989	1.12	0.297	1.06	0.694	1.21	0.203	1.26	0.00667	1.15	0.342	1.43	0.0167	1.26	0.00667	1.02	0.73	1.08	0.55	1.05	0.439	1.13	0.0373	1.07	0.407
341	1417	Clathrin light chain A	CLCA_RAT	0.0047	0.000298	0.202	0.673	0.000106	0.0179	0.0585	0.274	0.0478	0.725	-1.17	0.0789	-1.08	0.45	1.08	0.354	-1.03	0.00922	-1	0.944	1.03	0.444	1.06	0.476	1.2	0.00171	1.14	0.161	-1.15	0.121	-1.01	0.828	-1.03	0.656	-1.15	0.121	-1.18	0.0258	-1.21	0.0274	-1.03	0.644	1.03	0.503	1.06	0.227
342	1419	Uricase	URIC_RAT	0.307	0.000634	0.994	0.924	0.000479	0.965	0.927	0.995	0.97	0.775	1.05	0.874	-1.08	0.563	-1.13	0.281	1.04	0.722	1.15	0.274	1.1	0.554	-1.07	0.629	-1.07	0.686	1.16	0.198	-1.24	0.223	-1.43	0.135	-1.19	0.349	-1.24	0.223	-1.27	0.24	-1.41	0.0895	-1.1	0.77	-1.03	0.915	1.06	0.856
343	1420	Glycerol-3-phosphate dehydrogenase [NAD+]_cytoplasmic	GPDA_RAT	0.0127	0.00301	0.472	0.827	0.00103	0.569	0.00234	0.522	0.635	0.232	1.21	0.392	-1.02	0.75	-1.23	0.0462	1.06	0.349	1.15	0.118	1.09	0.345	-1.15	0.308	-1.31	0.0185	1.02	0.764	-1.47	0.0783	-1.49	0.00259	-1.34	0.0278	-1.47	0.0783	-1.08	0.581	-1.04	0.973	1.19	0.216	1.07	0.652	-1.11	0.37
344	1421	Thiosulfate sulfurtransferase	THTR_RAT	0.0224	0.117	0.209	0.598	0.0705	0.0389	0.000646	0.208	0.0729	0.878	1.14	0.26	1.1	0.42	-1.04	0.483	1.14	0.0805	1.11	0.14	-1.03	0.679	-1.22	0.0839	-1.22	0.0159	-1.21	0.0131	-1.03	0.76	-1.1	0.398	-1.06	0.253	-1.03	0.76	1.12	0.112	1.21	0.126	1.06	0.553	1.06	0.461	-1	0.904
345	1422	L-lactate dehydrogenase A chain	LDHA_RAT	0.00808	1.86e-05	0.589	0.653	1.02e-05	0.208	0.279	0.697	0.313	0.381	1.3	0.165	-1	0.951	-1.3	0.117	1.08	0.558	1.28	0.0848	1.18	0.16	1.16	0.386	-1.03	0.767	1.49	0.0152	-1.23	0.485	-1.59	0.138	-1.26	0.163	-1.23	0.485	-1.52	0.029	-1.67	0.00509	1	0.961	-1.03	0.758	-1.03	0.733
346	1423	Calcineurin-like phosphoesterase domain-containing protein 1	CPPED_RAT	0.00207	2.36e-07	0.738	0.825	1.11e-07	0.242	0.995	0.847	0.4	0.651	1.1	0.239	1.07	0.405	-1.02	0.867	-1.04	0.666	1.03	0.82	1.07	0.461	1.11	0.298	-1.03	0.707	1.06	0.609	-1.22	0.0116	-1.32	0.00613	-1.3	0.0145	-1.22	0.0116	-1.33	0.0809	-1.29	0.0849	1.02	0.758	1.01	0.774	-1	0.933
347	1424	Calcineurin-like phosphoesterase domain-containing protein 1	CPPED_RAT	0.215	0.000903	0.548	0.361	0.000946	0.748	0.484	0.638	0.78	0.864	1	0.906	1.13	0.283	1.13	0.427	1.12	0.261	1.09	0.444	-1.03	0.891	-1.09	0.232	1.03	0.876	-1.13	0.46	-1.23	0.283	-1.38	0.137	-1.33	0.0447	-1.23	0.283	-1.37	0.0663	-1.25	0.384	-1.12	0.61	1.05	0.909	1.18	0.434
348	1425	Fumarylacetoacetate hydrolase domain-containing protein 2	FAHD2_RAT	1.02e-06	1.6e-10	0.228	0.557	2.21e-11	0.0253	0.118	0.557	0.181	0.951	1.01	0.973	1.13	0.205	1.13	0.108	1.05	0.436	1.1	0.0646	1.05	0.484	1.13	0.176	1.17	0.0443	1.1	0.188	1.41	0.00789	1.46	0.000119	1.3	0.0171	1.41	0.00789	1.25	0.0413	1.19	0.143	1.05	0.476	1.05	0.557	1	0.908
349	1427	Malate dehydrogenase_cytoplasmic	MDHC_RAT	0.0274	1.27e-05	0.608	0.895	7.23e-06	0.876	0.196	0.728	0.904	0.872	1.14	0.565	1.09	0.758	-1.05	0.722	1.06	0.563	1.05	0.602	-1.01	0.916	-1.01	0.786	-1.09	0.521	-1.05	0.693	1.33	0.215	1.19	0.14	1.2	0.205	1.33	0.215	1.37	0.044	1.45	0.0797	1.02	0.953	-1.02	0.866	-1.04	0.75
350	1428	Beta-lactamase-like protein 2	LACB2_RAT	0.029	0.501	0.83	0.66	0.397	3.68e-05	0.0646	0.769	9.38e-05	0.885	-1.06	0.538	-1.12	0.361	-1.05	0.626	1.03	0.873	1.04	0.831	1.01	0.904	1.18	0.264	1.29	0.00645	1.36	0.0114	1.03	0.817	1.07	0.329	1.24	0.0522	1.03	0.817	-1.09	0.414	-1.03	0.755	-1.02	0.725	1.07	0.522	1.1	0.146
351	1429	Glycerol-3-phosphate dehydrogenase [NAD+]_cytoplasmic	GPDA_RAT	0.0956	0.875	0.908	0.758	0.849	0.145	0.000214	0.903	0.212	0.432	1.12	0.523	1.02	0.972	-1.1	0.4	-1.04	0.712	1.01	0.976	1.06	0.587	-1.23	0.241	-1.43	0.00764	-1.24	0.0715	-1.2	0.324	-1.28	0.00815	-1.19	0.278	-1.2	0.324	1.12	0.363	1.24	0.0948	1.05	0.819	1.04	0.859	-1.02	0.995
352	1430	Thiosulfate sulfurtransferase	THTR_RAT	0.134	0.000562	0.777	0.919	0.000351	0.168	0.917	0.822	0.241	0.942	1.04	0.722	-1.24	0.777	-1.28	0.694	-1	0.802	1.17	0.588	1.18	0.242	1.01	0.799	-1.03	0.697	1.46	0.431	1.21	0.209	1.16	0.331	1.81	0.193	1.21	0.209	1.44	0.000794	1.22	0.344	-1.01	0.924	1.21	0.397	1.22	0.34
353	1431	Malate dehydrogenase_mitochondrial	MDHM_RAT	0.281	0.585	0.9	0.721	0.527	0.0778	0.00246	0.896	0.119	0.862	1.02	0.95	-1.03	0.74	-1.05	0.521	1.03	0.541	1.05	0.57	1.02	0.789	1.14	0.21	1.16	0.0304	1.24	0.129	1.16	0.175	1.11	0.328	1.14	0.109	1.16	0.175	-1.1	0.199	-1.14	0.271	-1.03	0.943	-1.05	0.298	-1.02	0.765
354	1432	Regucalcin	RGN_RAT	3.14e-07	1.45e-12	0.567	0.402	9.98e-13	0.655	0.519	0.842	0.805	0.736	1.15	0.446	1.07	0.776	-1.08	0.254	1.08	0.49	1.19	0.21	1.11	0.372	-1.07	0.611	-1.14	0.113	1.04	0.627	-1.51	0.031	-1.81	0.00115	-1.66	7.57e-05	-1.51	0.031	-1.67	0.00178	-1.65	0.0462	-1.05	0.74	-1.03	0.654	1.01	0.981
355	1433	Ester hydrolase C11orf54 homolog	CK054_RAT	0.0212	0.425	0.632	0.802	0.316	0.0785	3.3e-05	0.617	0.149	0.537	1.22	0.453	1.18	0.551	-1.04	0.793	-1.01	0.957	1.11	0.433	1.12	0.442	-1.28	0.179	-1.58	0.00959	-1.37	0.0978	-1.2	0.302	-1.41	0.00599	-1.41	0.0208	-1.2	0.302	1.16	0.329	1.21	0.318	1.04	0.718	1	0.995	-1.04	0.679
356	1434	Thiosulfate sulfurtransferase	THTR_RAT	0.0214	0.000331	0.929	0.978	6.08e-05	0.0614	0.0137	0.944	0.142	0.787	1.06	0.535	1.09	0.411	1.03	0.69	-1.05	0.497	-1.06	0.508	-1	0.989	-1.08	0.359	-1.21	0.0299	-1.25	0.0403	1.11	0.316	1.07	0.505	1.02	0.803	1.11	0.316	1.3	0.0426	1.33	0.039	1.03	0.723	1.01	0.862	-1.02	0.847
357	1435	F-actin-capping protein subunit alpha-2	CAZA2_RAT	0.172	0.0435	0.821	0.91	0.0227	0.00277	0.391	0.804	0.00522	0.598	-1.04	0.419	-1.09	0.351	-1.05	0.606	-1.01	0.983	1.01	0.692	1.03	0.836	1.07	0.198	1.1	0.257	1.18	0.0952	-1.1	0.226	-1.01	0.861	-1.03	0.835	-1.1	0.226	-1.09	0.353	-1.1	0.15	1.04	0.548	-1.02	0.854	-1.07	0.525
358	1438	Sulfotransferase 1A1	ST1A1_RAT	0.0359	0.0113	0.348	0.683	0.00574	0.132	0.00856	0.394	0.196	0.996	1.11	0.194	1.07	0.462	-1.04	0.729	1.07	0.393	1.25	0.0958	1.17	0.209	-1.3	0.0133	-1.35	0.0041	-1.11	0.504	-1.35	0.089	-1.44	0.00489	-1.25	0.0284	-1.35	0.089	1.09	0.421	-1.26	0.392	1.04	0.889	1.16	0.372	1.12	0.247
359	1440	Glycerol-3-phosphate dehydrogenase [NAD+]_cytoplasmic	GPDA_RAT	0.0548	0.00251	0.776	0.79	0.000826	0.195	0.0074	0.812	0.293	0.973	1.08	0.674	1.01	0.992	-1.06	0.609	1.03	0.684	1.11	0.348	1.07	0.683	-1.25	0.0928	-1.3	0.124	-1.15	0.39	-1.36	0.133	-1.44	0.0128	-1.34	0.0315	-1.36	0.133	1.06	0.736	-1.19	0.29	1.02	0.982	1.03	0.92	1.02	0.843
360	1441	Thiosulfate sulfurtransferase	THTR_RAT	0.115	0.491	0.859	0.897	0.453	0.186	0.0392	0.847	0.203	0.225	-1.15	0.152	-1.22	0.00167	-1.06	0.43	1.13	0.0347	1.22	0.0146	1.08	0.358	-1.09	0.0344	1.2	0.0984	1.37	0.00233	-1.08	0.18	1.06	0.631	1.19	0.0149	-1.08	0.18	-1.23	0.319	-1.21	0.0328	-1.01	0.976	1.04	0.501	1.06	0.669
361	1442	Voltage-dependent anion-selective channel protein 1	VDAC1_RAT	0.354	0.14	0.319	0.433	0.133	0.0896	0.495	0.309	0.0901	0.321	1.19	0.0915	1.09	0.329	-1.09	0.224	1.1	0.22	1.16	0.138	1.05	0.578	-1.1	0.261	-1.19	0.0598	-1.04	0.706	1.07	0.516	-1	0.882	1	0.888	1.07	0.516	1.04	0.603	1.02	0.875	1.11	0.461	1.02	0.828	-1.09	0.583
362	1443	Thiosulfate sulfurtransferase	THTR_RAT	1.45e-05	9.59e-08	0.132	0.512	1.86e-08	0.167	0.00651	0.345	0.351	0.723	1.3	0.0231	1.06	0.486	-1.23	0.063	1.12	0.374	1.07	0.538	-1.04	0.655	-1.16	0.215	-1.35	0.0231	-1.14	0.136	-1.48	0.00327	-1.79	0.0141	-1.45	0.0128	-1.48	0.00327	-1.23	0.0975	-1.27	0.0312	1.08	0.546	1.09	0.432	1.01	0.94
363	1444	Glycerol-3-phosphate dehydrogenase [NAD+]_cytoplasmic	GPDA_RAT	0.181	0.0897	0.947	0.598	0.0562	0.149	0.0047	0.949	0.21	0.78	1.03	0.745	1.01	0.894	-1.02	0.783	1.05	0.385	1.01	0.859	-1.04	0.656	-1.13	0.0927	-1.11	0.211	-1.14	0.131	-1.03	0.638	-1.02	0.699	-1.02	0.772	-1.03	0.638	1.05	0.52	1.19	0.115	1.04	0.501	1.02	0.74	-1.02	0.864
364	1445	Guanine nucleotide-binding protein subunit beta-2-like 1	GBLP_RAT	0.00552	0.0166	0.105	0.516	0.00834	0.0449	0.00206	0.119	0.0772	0.477	1.36	0.061	1.22	0.172	-1.11	0.3	1.12	0.257	1.11	0.251	-1.01	0.943	-1.17	0.166	-1.42	0.0258	-1.29	0.0509	-1.2	0.232	-1.44	0.0742	-1.42	0.0197	-1.2	0.232	-1.02	0.802	1.01	0.937	1.13	0.429	1.03	0.85	-1.1	0.514
365	1446	Annexin A5	ANXA5_RAT	0.196	0.00164	0.728	0.826	0.00108	0.51	0.159	0.776	0.571	0.745	-1.07	0.362	-1.16	0.237	-1.08	0.547	1.01	0.81	1.12	0.346	1.11	0.636	-1.28	0.0248	-1.17	0.421	1.02	0.852	-1.35	0.00291	-1.34	0.0626	-1.25	0.145	-1.35	0.00291	-1.17	0.576	-1.23	0.134	-1.07	0.681	-1.08	0.535	-1.01	0.912
366	1447	Regucalcin	RGN_RAT	1.22e-05	1.05e-08	0.994	0.413	1.51e-09	0.0953	0.0743	0.997	0.285	0.822	1.01	0.898	-1.2	0.0288	-1.2	0.0728	1.07	0.522	1.11	0.318	1.04	0.726	1.03	0.655	1.09	0.422	1.38	0.0155	-1.39	0.00134	-1.43	0.00649	-1.07	0.618	-1.39	0.00134	-1.56	0.0119	-1.57	0.0209	-1.03	0.739	1.09	0.404	1.11	0.316
367	1448	Voltage-dependent anion-selective channel protein 1	VDAC1_RAT	0.0241	0.275	0.0627	0.648	0.229	0.0091	0.00734	0.0466	0.0124	0.832	1.21	0.181	1.15	0.338	-1.06	0.675	1.15	0.111	1.18	0.00287	1.03	0.816	-1.24	0.0622	-1.3	0.0504	-1.2	0.0752	-1.02	0.789	-1.13	0.435	-1.05	0.583	-1.02	0.789	1.13	0.188	1.12	0.275	1.1	0.417	1.12	0.14	1.02	0.964
368	1449	D-beta-hydroxybutyrate dehydrogenase_mitochondrial	BDH_RAT	0.0396	0.0246	0.0731	0.12	0.0318	0.113	0.514	0.0961	0.116	0.458	1.35	0.0371	-1.03	0.774	-1.38	0.00451	1.21	0.00833	1.2	0.0683	-1.01	0.97	-1.15	0.194	-1.29	0.00229	1.06	0.524	-1.04	0.668	-1.44	0.168	-1.07	0.313	-1.04	0.668	-1.13	0.0218	-1.25	0.17	-1.03	0.898	-1.05	0.405	-1.03	0.686
369	1450	Hydroxyacyl-coenzyme A dehydrogenase_mitochondrial	HCDH_RAT	0.523	0.68	0.655	0.319	0.667	0.155	0.0836	0.647	0.167	0.4	1.28	0.157	1.06	0.772	-1.21	0.129	1.12	0.205	1.12	0.148	1.01	0.965	-1.16	0.219	-1.33	0.0464	-1.09	0.372	-1.02	0.826	-1.36	0.371	-1.12	0.356	-1.02	0.826	-1.04	0.743	1.05	0.663	-1.04	0.886	-1.03	0.798	1.01	0.788
370	1451	Ketohexokinase	KHK_RAT	0.245	0.632	0.125	0.294	0.63	0.507	0.0318	0.131	0.514	0.506	1.18	0.243	1.2	0.133	1.02	0.974	1.03	0.717	1.15	0.159	1.12	0.253	-1.07	0.462	-1.23	0.129	-1.12	0.334	1.06	0.573	-1.17	0.203	-1.13	0.258	1.06	0.573	1.04	0.651	1.13	0.422	-1.05	0.48	1	0.958	1.06	0.488
371	1452	Ketohexokinase	KHK_RAT	0.159	0.486	0.243	0.402	0.455	0.52	0.00399	0.249	0.552	0.566	1.07	0.525	1.07	0.586	-1.01	0.943	1.05	0.472	1.09	0.236	1.04	0.672	-1.14	0.139	-1.17	0.112	-1.11	0.323	-1.08	0.389	-1.2	0.00588	-1.14	0.15	-1.08	0.389	-1.01	0.877	1.13	0.382	-1.03	0.471	1.01	0.884	1.04	0.47
372	1453	4-dienoyl-CoA reductase_mitochondrial		0.0736	0.000261	0.897	0.383	0.000207	0.541	0.298	0.926	0.611	0.805	1.16	0.486	1.21	0.348	1.05	0.803	-1.14	0.397	-1.01	0.762	1.13	0.152	1.21	0.381	-1.08	0.51	-1.01	0.84	1.75	0.0164	1.55	0.0277	1.09	0.593	1.75	0.0164	1.38	0.099	1.18	0.0179	1.02	0.86	-1.32	0.376	-1.35	0.329
373	1454	phosphopantothenoylcysteine synthetase		0.0501	6.62e-05	0.299	0.794	6.82e-05	0.746	0.638	0.431	0.786	0.68	1.16	0.273	1.22	0.25	1.05	0.681	-1.05	0.632	-1.05	0.727	1	0.921	1.15	0.38	-1.06	0.47	-1.11	0.488	1.29	0.225	1.2	0.214	1.39	0.131	1.29	0.225	1.45	0.0924	1.48	0.0251	1.08	0.855	1.31	0.365	1.21	0.343
374	1455	Omega-amidase NIT2	NIT2_RAT	0.187	0.0269	0.738	0.662	0.0163	0.747	0.00932	0.759	0.778	0.467	1.04	0.735	-1.05	0.554	-1.09	0.248	1.05	0.393	1.07	0.359	1.01	0.854	-1.16	0.0999	-1.14	0.136	-1.03	0.784	-1.04	0.673	-1.03	0.654	1.04	0.614	-1.04	0.673	1.14	0.0842	1.22	0.186	1.06	0.498	1.03	0.733	-1.02	0.875
375	1456	isochorismatase domain-containing protein 1 Mus musculus		2.97e-06	1.28e-10	0.644	0.807	1.58e-11	0.0757	0.206	0.845	0.297	0.9	1.13	0.515	-1.05	0.895	-1.19	0.49	-1.12	0.43	-1.18	0.33	-1.06	0.645	-1.07	0.786	-1.37	0.123	-1.21	0.292	-1.87	0.0124	-2.28	0.00946	-1.87	0.0105	-1.87	0.0124	-1.71	0.00903	-1.66	0.0443	-1.07	0.694	-1.05	0.642	1.02	0.969
376	1457	Purine nucleoside phosphorylase	PNPH_RAT	0.309	0.0225	0.778	0.326	0.018	0.271	0.092	0.803	0.322	0.761	-1.02	0.991	-1.14	0.503	-1.11	0.587	1.01	0.916	-1.14	0.424	-1.15	0.411	1.15	0.249	1.19	0.418	1.16	0.469	1.13	0.307	1.23	0.309	1.43	0.0671	1.13	0.307	-1.09	0.479	1.16	0.375	1.06	0.538	1.11	0.314	1.04	0.67
377	1458	Tropomyosin alpha-3 chain	TPM3_RAT	0.00339	0.000385	0.249	0.688	0.000104	0.0274	0.0141	0.328	0.0725	0.773	-1.06	0.485	-1.18	0.0273	-1.11	0.197	1.06	0.669	1.01	0.999	-1.06	0.567	1.08	0.432	1.22	0.0311	1.28	0.0247	-1.11	0.117	-1.08	0.582	-1.02	0.847	-1.11	0.117	-1.42	0.00302	-1.29	0.0215	-1.03	0.875	-1.08	0.359	-1.04	0.675
378	1459	2-methoxy-6-polyprenyl-1-4-benzoquinol methylase_mitochondrial	COQ5_RAT	0.319	0.904	0.278	0.408	0.904	0.173	0.483	0.266	0.165	0.489	1.06	0.614	-1.23	0.228	-1.3	0.12	1.02	0.956	-1.13	0.762	-1.16	0.72	1.1	0.5	1.06	0.576	1.2	0.392	1.01	0.987	-1.16	0.104	1.39	0.0773	1.01	0.987	-1.08	0.512	-1.13	0.562	-1.11	0.195	1.12	0.224	1.24	0.0685
379	1460	Nitrilase homolog 1	NIT1_RAT	5.41e-06	0.912	0.494	0.793	0.86	5.92e-05	1.38e-08	0.42	0.0035	0.619	1.18	0.222	1.27	0.039	1.08	0.456	1.02	0.753	1.04	0.631	1.02	0.79	-1.36	0.0178	-1.57	0.00231	-1.67	0.000279	-1.18	0.225	-1.3	0.0409	-1.41	0.0128	-1.18	0.225	1.3	0.00103	1.29	0.044	1.07	0.58	1.06	0.65	-1.01	0.997
380	1461	Proteasome activator complex subunit 2	PSME2_RAT	0.142	0.00375	0.576	0.246	0.00309	0.0962	0.326	0.636	0.139	0.913	-1.02	0.753	-1.03	0.663	-1.01	0.882	1	0.957	-1.04	0.735	-1.04	0.73	1.07	0.404	1.1	0.217	1.07	0.464	-1.11	0.175	-1.08	0.272	1	0.976	-1.11	0.175	-1.22	0.0518	-1.04	0.651	1.01	0.902	1.08	0.0892	1.07	0.214
381	1462	Alcohol sulfotransferase A	ST2A2_RAT	0.000792	1.15e-07	0.933	0.694	2.75e-08	0.114	0.257	0.965	0.277	0.872	-1.05	0.679	-1.1	0.702	-1.04	0.923	1	0.95	1.13	0.109	1.13	0.132	1.11	0.381	1.17	0.167	1.38	0.116	1.55	0.011	1.84	0.000411	1.61	0.0992	1.55	0.011	1.49	0.0401	1.3	0.0305	1.13	0.206	-1.06	0.971	-1.2	0.569
382	1463	Proteasome activator complex subunit 1	PSME1_RAT	0.053	0.211	0.585	0.772	0.136	0.00102	0.0183	0.52	0.00223	0.485	-1.03	0.784	-1.05	0.416	-1.02	0.781	1.02	0.872	1.07	0.592	1.05	0.645	1.2	0.0593	1.26	0.0407	1.34	0.0373	1	0.873	1.01	0.932	1.09	0.224	1	0.873	-1.17	0.207	-1.13	0.486	-1.02	0.81	1.04	0.803	1.06	0.463
383	1464	14-3-3 protein epsilon	1433E_RAT	4.64e-07	6.21e-09	0.862	0.506	6.42e-11	0.00391	0.009	0.931	0.0807	0.631	-1.04	0.492	-1.12	0.0135	-1.08	0.213	1.08	0.32	1.07	0.381	-1.01	0.932	1.06	0.248	1.18	0.0586	1.27	0.0101	-1.19	0.00176	-1.24	0.0305	-1.1	0.262	-1.19	0.00176	-1.43	0.00135	-1.37	0.0114	-1.08	0.304	-1.03	0.698	1.04	0.632
384	1465	Alpha-tocopherol transfer protein	TTPA_RAT	1.85e-05	9.73e-09	0.422	0.866	1.25e-09	0.0116	0.964	0.654	0.0946	0.821	1.08	0.537	1.04	0.627	-1.04	0.68	-1.18	0.211	1.05	0.691	1.24	0.137	1.26	0.0504	-1.01	0.903	1.27	0.034	1.57	0.0323	1.43	0.0542	1.64	0.00107	1.57	0.0323	1.75	0.00238	1.51	0.0694	-1.02	0.769	1.08	0.797	1.11	0.355
385	1466	Proteasome activator complex subunit 1	PSME1_RAT	0.03	0.0361	0.62	0.718	0.0137	0.00165	0.0174	0.591	0.00494	0.518	1.06	0.418	1	0.965	-1.06	0.498	-1.03	0.538	1.01	0.858	1.03	0.686	1.24	0.000537	1.14	0.122	1.25	0.0848	-1.02	0.771	-1.02	0.712	1.04	0.524	-1.02	0.771	-1.21	0.107	-1.12	0.46	1.06	0.431	1.06	0.404	1	0.884
386	1467	14-3-3 protein epsilon	1433E_RAT	0.0266	0.000125	0.786	0.711	9.05e-05	0.396	0.691	0.832	0.466	0.166	-1.15	0.148	-1.15	0.199	1	0.947	1.16	0.247	1.16	0.29	1	0.921	-1.14	0.311	1.16	0.0755	1.17	0.195	-1.28	0.0508	-1.18	0.269	-1.21	0.216	-1.28	0.0508	-1.18	0.151	-1.37	0.0233	-1.06	0.766	-1.08	0.631	-1.02	0.884
387	1468	Succinate dehydrogenase -ubiquinone- iron-sulfur subunit_mitochondrial	DHSB_RAT	0.0838	0.000596	0.963	0.507	0.000298	0.0783	0.245	0.971	0.14	0.9	1.13	0.272	1.15	0.343	1.01	0.851	1.03	0.699	1.01	0.82	-1.01	0.891	-1.07	0.39	-1.18	0.14	-1.21	0.192	1.33	0.0124	1.09	0.512	1.02	0.943	1.33	0.0124	1.22	0.139	1.3	0.0774	-1.07	0.901	-1.14	0.358	-1.06	0.68
388	1469	Phenazine biosynthesis-like domain-containing protein	PBLD_RAT	0.161	0.0404	0.202	0.857	0.0382	0.386	0.186	0.229	0.412	0.896	-1.71	0.371	-1.24	0.391	1.38	0.712	1.73	0.291	-1.48	0.554	-2.56	0.134	1	0.905	2.97	0.0623	-1.19	0.95	1.66	0.217	2.96	0.0569	1.23	0.383	1.66	0.217	-1.8	0.192	1.69	0.426	1.04	0.717	-1.68	0.155	-1.74	0.123
389	1470	Succinate dehydrogenase -ubiquinone- iron-sulfur subunit_mitochondrial	DHSB_RAT	0.07	0.00203	0.519	0.219	0.00146	0.0963	0.113	0.592	0.149	0.793	1.2	0.156	1.23	0.165	1.03	0.751	1.05	0.507	1.13	0.0632	1.08	0.465	-1.08	0.383	-1.24	0.0691	-1.18	0.153	1.25	0.0935	1.04	0.682	-1.04	0.79	1.25	0.0935	1.27	0.0569	1.15	0.257	-1	0.85	-1.05	0.715	-1.04	0.705
390	1471	Nicotinate-nucleotide pyrophosphorylase -carboxylating-	NADC_RAT	1.1e-05	0.0185	0.979	0.471	0.000663	6.94e-07	5.34e-05	0.973	9.16e-05	0.543	-1.01	0.839	-1.02	0.797	-1.02	0.88	1.1	0.488	-1.11	0.509	-1.21	0.157	1.43	0.0214	1.58	5.18e-05	1.32	0.0508	1.35	0.0151	1.27	0.000348	1.43	0.00216	1.35	0.0151	-1.12	0.175	1.1	0.522	-1.07	0.299	1.04	0.627	1.11	0.0408
391	1472	Prohibitin	PHB_RAT	0.491	0.0726	0.57	0.858	0.0549	0.0913	0.0993	0.574	0.117	0.75	-1.04	0.616	-1.04	0.71	-1	0.96	-1.13	0.369	1.02	0.805	1.15	0.337	1.16	0.102	1.06	0.53	1.22	0.073	1.1	0.416	1.17	0.119	1.19	0.198	1.1	0.416	1.07	0.643	-1.01	0.894	1.02	0.935	1.04	0.822	1.02	0.861
392	1473	Thiopurine S-methyltransferase	TPMT_RAT	0.0208	0.538	0.455	0.886	0.461	0.000997	0.0151	0.372	0.00191	0.641	-1.04	0.659	-1.07	0.652	-1.03	0.88	-1.01	0.895	1.2	0.0171	1.21	0.0158	-1.39	0.0171	-1.34	0.00193	-1.08	0.477	-1.09	0.557	-1.17	0.211	1.03	0.901	-1.09	0.557	1.22	0.0047	-1.02	0.924	-1.12	0.429	1.04	0.779	1.16	0.221
393	1474	L-xylulose reductase	DCXR_RAT	0.0129	0.00348	0.668	0.684	0.000839	0.0088	0.0118	0.693	0.0294	0.814	1.04	0.672	-1.08	0.538	-1.12	0.309	1.1	0.169	1.06	0.535	-1.04	0.865	1.11	0.211	1.17	0.11	1.27	0.132	1.18	0.124	1.19	0.0346	1.31	0.0253	1.18	0.124	-1.03	0.657	1.03	0.964	1.05	0.439	1.04	0.641	-1.02	0.693
394	1475	Prohibitin	PHB_RAT	0.00213	4.08e-07	0.897	0.974	8.45e-08	0.046	0.71	0.94	0.156	0.942	1.02	0.632	1.05	0.442	1.03	0.734	-1.01	0.865	-1	0.993	1.01	0.877	1.1	0.133	1.07	0.392	1.05	0.584	1.26	0.000239	1.2	0.12	1.2	0.108	1.26	0.000239	1.22	0.0239	1.19	0.108	-1.03	0.884	1.01	0.866	1.03	0.82
395	1476	valacyclovir hydrolase precursor		0.112	0.000882	0.763	0.879	0.000471	0.177	0.189	0.804	0.251	0.644	1.13	0.452	1.15	0.356	1.02	0.97	-1.04	0.776	-1.03	0.994	1	0.85	-1.06	0.688	-1.24	0.209	-1.26	0.378	-1.28	0.245	-1.5	0.022	-1.29	0.174	-1.28	0.245	-1.09	0.417	-1.18	0.369	-1.04	0.666	1.14	0.553	1.18	0.187
396	1478	Enoyl-CoA delta isomerase 1_mitochondrial	ECI1_RAT	0.0241	0.000239	0.216	0.694	0.000191	0.485	0.107	0.318	0.552	0.519	1.08	0.796	1.08	0.775	-1	0.943	1.26	0.171	-1.1	0.461	-1.39	0.0925	1.16	0.519	1.36	0.102	-1.02	0.851	1.42	0.1	1.42	0.069	1.4	0.0835	1.42	0.1	1.01	0.959	1.32	0.0537	1.08	0.506	1.07	0.486	-1.01	0.91
397	1479	6-phosphogluconolactonase	6PGL_RAT	0.0015	6.94e-06	0.16	0.592	8.76e-06	0.526	0.431	0.311	0.608	0.536	1.19	0.00402	1.15	0.0144	-1.03	0.391	-1.01	0.898	-1.02	0.755	-1	0.905	1.11	0.0779	-1.08	0.264	-1.05	0.301	-1.04	0.442	-1.22	0.00415	-1.2	0.00146	-1.04	0.442	-1.11	0.193	-1.06	0.351	1.01	0.817	1	0.994	-1.01	0.747
398	1480	Isoamyl acetate-hydrolyzing esterase 1 homolog	IAH1_RAT	4.62e-08	0.0353	0.97	0.836	0.000221	9.46e-10	7.93e-08	0.957	9.1e-06	0.592	-1.08	0.322	-1.12	0.206	-1.04	0.631	1.06	0.718	1.06	0.726	-1	0.992	1.37	0.034	1.57	0.000132	1.63	0.000388	1.3	0.0077	1.33	0.00109	1.48	0.000857	1.3	0.0077	-1.09	0.22	-1.07	0.503	-1.05	0.222	1.02	0.718	1.07	0.0532
399	1481	14-3-3 protein gamma	1433G_RAT	0.351	0.000868	0.89	0.635	0.000736	0.898	0.678	0.916	0.912	0.919	1.02	0.79	-1	0.967	-1.03	0.868	1.02	0.709	1.01	0.86	-1.02	0.879	-1.02	0.67	-1.02	0.857	-1.01	0.887	-1.12	0.295	-1.22	0.162	-1.23	0.176	-1.12	0.295	-1.22	0.198	-1.13	0.273	-1.07	0.657	-1.1	0.462	-1.03	0.807
400	1482	Enoyl-CoA hydratase_mitochondrial	ECHM_RAT	0.000754	0.00706	0.236	0.449	0.00125	0.000846	0.00106	0.24	0.00558	0.818	1.14	0.0807	1.11	0.2	-1.03	0.719	1.08	0.175	1.13	0.0649	1.05	0.229	-1.22	0.0164	-1.29	0.00312	-1.2	0.0346	-1.16	0.0468	-1.32	0.0214	-1.24	0.0824	-1.16	0.0468	-1.04	0.517	-1.03	0.792	1.01	0.905	1.04	0.642	1.03	0.762
401	1484	Isoamyl acetate-hydrolyzing esterase 1 homolog	IAH1_RAT	0.0403	2.94e-05	0.756	0.495	2.31e-05	0.932	0.346	0.834	0.946	0.912	1.03	0.794	-1.06	0.566	-1.09	0.388	-1	0.92	1.04	0.74	1.04	0.49	-1.05	0.664	-1.08	0.27	1.05	0.624	1.12	0.224	1.05	0.64	1.28	0.0279	1.12	0.224	1.24	0.0157	1.23	0.0879	-1.04	0.796	1.08	0.26	1.12	0.366
402	1485	Enoyl-CoA hydratase_mitochondrial	ECHM_RAT	0.0515	0.242	0.446	0.329	0.186	0.0063	0.0126	0.413	0.0113	0.589	1.1	0.209	1.12	0.242	1.02	0.753	1.02	0.697	1.12	0.096	1.09	0.107	-1.14	0.0893	-1.23	0.00224	-1.15	0.13	1.02	0.835	-1.07	0.611	-1.07	0.486	1.02	0.835	1.12	0.0474	1.03	0.644	1.01	0.833	1.03	0.645	1.02	0.931
403	1486	Glutathione S-transferase Mu 2	GSTM2_RAT	0.00312	4.78e-06	0.519	0.834	1.28e-06	0.216	0.0433	0.663	0.359	0.691	1.24	0.0597	1.14	0.45	-1.09	0.999	-1.01	0.831	1.07	0.632	1.08	0.403	-1.09	0.539	-1.36	0.00428	-1.16	0.421	-1.43	0.00327	-1.69	0.0074	-1.6	0.0914	-1.43	0.00327	-1.27	0.0623	-1.27	0.297	1.05	0.592	1.02	0.734	-1.03	0.857
404	1488	Glutathione S-transferase alpha-5	GSTA5_RAT	7.03e-06	1.16e-09	0.719	0.599	2.69e-10	0.147	0.222	0.868	0.362	0.545	1.07	0.642	-1.01	0.858	-1.07	0.358	-1.07	0.56	1.28	0.372	1.37	0.121	-1.28	0.331	-1.47	0.00771	-1	0.775	-1.9	0.00767	-1.93	0.0131	-1.87	3.81e-05	-1.9	0.00767	-1.45	0.06	-1.88	0.0271	1.05	0.772	1.01	0.947	-1.04	0.689
405	1489	Peroxiredoxin-4	PRDX4_RAT	0.00773	0.218	0.347	0.581	0.164	0.00824	0.0176	0.299	0.0121	0.319	1.13	0.15	1.01	0.969	-1.12	0.0324	1.01	0.865	1.18	0.0255	1.18	0.0911	-1.18	0.0418	-1.32	0.00551	-1.01	0.954	-1.01	0.871	-1.14	0.0127	1.05	0.356	-1.01	0.871	1.15	0.147	1.01	0.942	-1	0.946	1.07	0.284	1.07	0.204
406	1490	apolipoprotein A-I-binding protein		0.978	0.636	0.697	0.819	0.625	0.348	0.327	0.693	0.359	0.773	1	0.935	1.03	0.731	1.02	0.844	1.1	0.029	1.13	0.0747	1.02	0.709	-1.16	0.0212	-1.05	0.489	-1.05	0.535	-1.07	0.553	-1.06	0.834	-1.13	0.365	-1.07	0.553	-1.03	0.957	-1.02	0.875	1.01	0.851	-1.03	0.841	-1.04	0.745
407	1491	Glutathione S-transferase alpha-3	GSTA3_RAT	0.0059	2.09e-06	0.724	0.576	1.14e-06	0.969	0.158	0.828	0.977	0.701	1.18	0.216	-1.46	0.686	-1.72	0.412	1.04	0.451	-1.01	0.886	-1.05	0.894	-1.12	0.212	-1.27	0.052	1.28	0.888	-1.74	0.000778	-1.97	0.00282	-1.19	0.367	-1.74	0.000778	-1.49	0.00188	-1.32	0.181	1.04	0.63	-1	0.863	-1.04	0.86
408	1492	PREDICTED_hydroxypyruvate isomerase homolog		0.0503	0.00205	0.966	0.687	0.00135	0.422	0.186	0.97	0.466	0.0804	-1.09	0.35	-1.01	0.845	1.08	0.382	1.27	0.647	-1.02	0.74	-1.3	0.238	-1.4	0.435	-1.01	1	-1.42	0.0752	-1.47	0.0417	-2.08	0.0737	-1.27	0.0174	-1.47	0.0417	-1.17	0.296	-1.19	0.476	-1.56	0.309	1.14	0.467	1.78	0.159
409	1493	Triosephosphate isomerase	TPIS_RAT	0.67	0.0471	0.49	0.972	0.0446	0.804	0.538	0.508	0.811	0.413	-1.06	0.533	1.01	0.917	1.07	0.473	1.17	0.00949	1.05	0.498	-1.12	0.255	-1.1	0.292	1.13	0.0701	-1.06	0.622	-1.18	0.15	-1.07	0.699	-1.11	0.353	-1.18	0.15	-1.12	0.261	-1.07	0.733	1.05	0.65	1.08	0.376	1.03	0.895
410	1494	Endoplasmic reticulum resident protein 29	ERP29_RAT	0.0606	0.000859	0.996	0.922	0.000323	0.0885	0.101	0.997	0.156	0.734	1.05	0.494	-1.04	0.573	-1.09	0.198	-1.03	0.727	1.04	0.676	1.07	0.416	1.09	0.291	1.01	0.844	1.18	0.0543	-1.04	0.672	-1.15	0.152	-1.01	0.788	-1.04	0.672	-1.12	0.184	-1.2	0.0418	-1.05	0.591	-1.01	0.815	1.04	0.651
411	1495	protein ETHE1_mitochondrial		1.85e-09	1.08e-06	0.626	0.893	7.85e-12	2.26e-07	1.28e-06	0.72	0.00287	0.875	1.04	0.972	1.11	0.658	1.07	0.197	-1.02	0.827	1.13	0.315	1.15	0.147	-1.58	0.033	-1.67	0.000274	-1.55	0.000832	1.2	0.37	1.2	0.0543	1.1	0.096	1.2	0.37	1.84	0.000474	1.74	0.00378	1.04	0.545	1.02	0.705	-1.02	0.745
412	1496	Carbonic anhydrase 3	CAH3_RAT	0	0	0.901	0.785	0	0.000114	0.000653	0.991	0.365	0.967	-1.01	0.753	-1.28	0.264	-1.27	0.0667	1.13	0.69	1.09	0.775	-1.04	0.958	-2.08	0.0412	-1.82	0.000732	-1.49	0.111	-10.8	4.9e-05	-12.42	4.69e-07	-8.27	1.52e-06	-10.8	4.9e-05	-6.2	3.63e-05	-6.29	6.56e-05	-1.16	0.351	1.02	0.897	1.18	0.25
413	1497	Carboxymethylenebutenolidase homolog	CMBL_RAT	0.000334	4.03e-06	0.835	0.39	3.49e-07	0.0172	0.0143	0.892	0.0891	0.796	1.06	0.352	1.1	0.223	1.03	0.685	1.06	0.753	1.1	0.559	1.04	0.701	-1.22	0.196	-1.22	0.0551	-1.21	0.0712	1.24	0.0222	1.14	0.194	1.05	0.578	1.24	0.0222	1.29	0.0148	1.36	0.0546	-1.02	0.849	-1.08	0.318	-1.06	0.529
414	1498	Proteasome subunit alpha type-5	PSA5_RAT	0.0142	0.00215	0.709	0.788	0.000553	0.0132	0.0259	0.733	0.037	0.525	-1.11	0.273	-1.09	0.348	1.01	0.814	-1.02	0.618	1.04	0.578	1.06	0.327	1.1	0.371	1.19	0.0103	1.25	0.0173	-1.09	0.418	-1.06	0.438	-1	0.986	-1.09	0.418	-1.14	0.278	-1.32	0.0159	-1.08	0.367	-1.01	0.949	1.07	0.466
415	1500	Carboxymethylenebutenolidase homolog	CMBL_RAT	0.00298	0.00451	0.356	0.984	0.000909	0.0674	0.000427	0.392	0.14	0.378	1.03	0.633	-1.03	0.614	-1.06	0.314	1.05	0.496	1.17	0.11	1.11	0.146	-1.28	0.0152	-1.25	0.00422	-1.06	0.438	-1.03	0.587	-1.03	0.619	1.04	0.454	-1.03	0.587	1.25	0.0371	1.2	0.125	1.02	0.66	1.04	0.419	1.02	0.821
416	1501	Guanidinoacetate N-methyltransferase	GAMT_RAT	5.51e-10	9.88e-15	0.707	0.446	3.33e-16	0.515	0.00709	0.921	0.771	0.924	-1.01	0.91	-1.1	0.201	-1.09	0.278	1.02	0.847	1.05	0.581	1.03	0.585	-1.21	0.0889	-1.17	0.0798	-1.05	0.33	1.42	0.0172	1.34	0.0163	1.6	0.00021	1.42	0.0172	1.68	0.00185	1.8	0.00355	-1.07	0.514	1.02	0.894	1.1	0.288
417	1502	Guanidinoacetate N-methyltransferase	GAMT_RAT	9.7e-05	6.23e-08	0.391	0.349	2.6e-08	0.0343	0.719	0.609	0.133	0.539	1.12	0.652	1.14	0.606	1.01	0.947	-1.16	0.34	-1.07	0.673	1.09	0.548	-1.01	0.894	-1.32	0.0774	-1.23	0.183	-1.4	0.0917	-1.63	0.0433	-1.8	0.000583	-1.4	0.0917	-1.56	0.103	-1.75	0.00394	-1.04	0.952	-1.13	0.221	-1.09	0.481
418	1503	Rho GDP-dissociation inhibitor 1	GDIR1_RAT	0.0426	5.06e-05	0.595	0.69	4.36e-05	0.654	0.828	0.704	0.715	0.805	-1.09	0.495	-1.08	0.583	1.01	0.927	-1.04	0.613	-1.15	0.446	-1.1	0.596	1.01	0.952	1.06	0.551	-1.04	0.853	-1.32	0.0379	-1.14	0.418	-1.26	0.0594	-1.32	0.0379	-1.34	0.00323	-1.07	0.572	1.06	0.525	-1.04	0.527	-1.1	0.392
419	1504	Endoplasmic reticulum resident protein 29	ERP29_RAT	0.0801	0.361	0.705	0.983	0.303	0.0289	0.0263	0.68	0.0413	0.618	1.06	0.663	-1.05	0.647	-1.12	0.274	1.03	0.902	1.13	0.418	1.1	0.254	1.13	0.412	1.1	0.158	1.35	0.0277	1.14	0.283	1.01	0.844	1.29	0.0317	1.14	0.283	1.09	0.0761	-1.18	0.224	-1.06	0.265	1.07	0.36	1.13	0.052
420	1505	Glutathione S-transferase Yb-3	GSTM4_RAT	0.281	0.286	0.693	0.822	0.227	0.222	0.00281	0.689	0.277	0.599	1.08	0.745	1.23	0.389	1.13	0.529	1.09	0.407	1.04	0.643	-1.05	0.888	-1.27	0.139	-1.26	0.215	-1.5	0.114	-1.08	0.623	-1.13	0.383	-1.2	0.51	-1.08	0.623	1.31	0.146	1.27	0.34	1.04	0.821	1.11	0.544	1.07	0.606
421	1506	Glutathione S-transferase alpha-1	GSTA1_RAT	0.000125	0.0844	0.786	0.792	0.0127	5.47e-06	2.48e-05	0.734	0.000266	0.731	1.16	0.672	1.21	0.561	1.04	0.717	1.23	0.0366	-1.28	0.708	-1.58	0.323	2.32	0.0115	2.45	0.00014	1.49	0.137	2.02	0.0267	1.66	0.0149	1.57	0.00609	2.02	0.0267	-1.41	0.0308	1.08	0.936	-1.05	0.879	-1.06	0.684	-1.02	0.879
422	1507	Glutathione S-transferase alpha-2	GSTA2_RAT	0.00744	0.0196	0.375	0.773	0.00598	0.00247	0.00496	0.358	0.00846	0.569	1.37	0.306	1.3	0.358	-1.05	0.696	1.05	0.733	-1.47	0.517	-1.55	0.431	2.41	0.0105	1.86	0.0493	1.26	0.326	2.24	0.0117	1.84	0.065	1.44	0.0442	2.24	0.0117	-1.16	0.517	1.23	0.838	1.12	0.446	-1.2	0.197	-1.34	0.158
423	1508	Glutathione S-transferase alpha-3	GSTA3_RAT	0.00468	0.106	0.686	0.993	0.0332	0.00019	0.00031	0.637	0.00172	0.795	1.22	0.475	1.11	0.766	-1.1	0.55	-1.28	0.525	-1.61	0.43	-1.25	0.774	3.11	0.00192	1.97	0.03	1.74	0.0915	2.23	0.0163	1.87	0.0167	1.5	0.179	2.23	0.0163	-1.1	0.609	1.05	0.78	1.03	0.855	-1.34	0.638	-1.37	0.574
424	1509	Carbonic anhydrase 3	CAH3_RAT	0	0	0.682	0.949	0	0.000192	0.000227	0.96	0.325	0.919	-1.21	0.501	-1.45	0.205	-1.2	0.474	1.39	0.577	1.22	0.81	-1.14	0.579	-2.98	0.0416	-1.77	0.0206	-1.69	0.0624	-14.61	2.52e-05	-12.92	1.07e-05	-11.74	1.27e-05	-14.61	2.52e-05	-6.94	6.77e-06	-6.55	3.47e-05	-1.07	0.537	-1.17	0.285	-1.09	0.521
425	1510	Carbonic anhydrase 3	CAH3_RAT	0	0	0.877	0.98	0	1.39e-05	4.28e-05	0.989	0.331	0.944	-1.17	0.405	-1.11	0.531	1.06	0.689	1.22	0.722	1.09	0.991	-1.13	0.403	-2.27	0.0614	-1.58	0.0035	-1.88	0.00398	-10.47	2.91e-05	-10.16	1.07e-06	-10.62	2.79e-07	-10.47	2.91e-05	-5.87	6.07e-07	-5.69	8.65e-06	-1.14	0.229	-1.12	0.155	1.01	0.945
426	1511	Proteasome subunit alpha type-2	PSA2_RAT	5.95e-12	0	0.37	0.763	0	0.904	0.517	0.858	0.962	0.949	-1.14	0.411	-1.22	0.276	-1.06	0.738	1	0.873	-1.12	0.723	-1.12	0.682	-1.12	0.371	1.03	0.833	-1.02	0.995	-2.32	0.000155	-2.11	0.000557	-2.02	0.00158	-2.32	0.000155	-2.05	0.00167	-1.89	0.00753	-1.04	0.436	-1.06	0.403	-1.02	0.781
427	1513	Glutathione S-transferase alpha-4	GSTA4_RAT	0.00755	0.00852	0.751	0.2	0.00341	0.00236	0.0746	0.754	0.00664	0.379	1.34	0.111	1.26	0.248	-1.06	0.8	1.11	0.333	-1.13	0.613	-1.26	0.273	1.59	0.0261	1.32	0.0166	1.12	0.579	1.6	0.0239	1.08	0.534	1.35	0.134	1.6	0.0239	-1.06	0.474	1.21	0.387	-1.11	0.487	1.06	0.625	1.18	0.292
428	1514	NADH dehydrogenase -ubiquinone- flavoprotein 2_mitochondrial		0.0813	0.0276	0.655	0.575	0.0228	0.202	0.259	0.653	0.216	0.0917	-1.23	0.0672	-1.16	0.176	1.07	0.611	1.18	0.11	-1.05	0.737	-1.24	0.123	-1.07	0.472	1.36	0.0219	1.03	0.816	1.03	0.618	1.23	0.079	1.19	0.187	1.03	0.618	-1.07	0.199	1.14	0.359	-1.03	0.562	1	0.937	1.04	0.601
429	1515	Proteasome subunit alpha type-2	PSA2_RAT	0.106	0.0188	0.469	0.896	0.00843	0.171	0.00309	0.505	0.249	0.995	-1.06	0.422	1.01	0.904	1.07	0.31	-1.02	0.753	1.04	0.646	1.06	0.514	-1.18	0.0826	-1.14	0.0491	-1.15	0.305	-1.04	0.742	1.02	0.712	-1.02	0.76	-1.04	0.742	1.21	0.00715	1.18	0.275	-1	0.954	1.03	0.816	1.03	0.711
430	1516	Superoxide dismutase -Mn-_mitochondrial	SODM_RAT	1.78e-06	2.94e-11	0.978	0.817	4.92e-12	0.309	0.215	0.992	0.563	0.669	1.2	0.192	1.07	0.614	-1.12	0.71	-1.12	0.635	1.02	0.85	1.15	0.559	1.29	0.0956	-1.04	0.943	1.23	0.415	-1.57	0.0285	-1.78	0.0267	-1.67	0.0351	-1.57	0.0285	-1.88	0.0122	-2.02	0.00157	1.06	0.726	1.01	0.988	-1.05	0.715
431	1517	Glutathione S-transferase alpha-4	GSTA4_RAT	0.000342	8.11e-09	0.994	0.672	4.09e-09	0.577	0.84	0.997	0.713	0.856	1.07	0.425	1.12	0.391	1.04	0.71	-1.1	0.439	-1.05	0.892	1.05	0.702	1.06	0.426	-1.11	0.422	-1.1	0.65	1.61	0.00142	1.53	0.0105	1.31	0.145	1.61	0.00142	1.56	0.00928	1.47	0.119	1.02	0.827	-1.1	0.415	-1.12	0.391
432	1518	Peroxiredoxin-1	PRDX1_RAT	0.828	0.191	0.967	0.998	0.157	0.0589	0.199	0.966	0.0754	0.928	1.06	0.724	1.02	0.854	-1.03	0.922	-1.02	0.922	-1.01	0.978	1.01	0.914	1.28	0.133	1.19	0.267	1.24	0.318	1.16	0.414	1.17	0.314	1.21	0.38	1.16	0.414	1.01	0.939	-1	0.995	1.06	0.844	1.07	0.802	1	0.931
433	1519	Membrane-associated progesterone receptor component 1	PGRC1_RAT	0.00673	0.000143	0.963	0.538	3.3e-05	0.0101	0.194	0.972	0.0387	0.887	1.22	0.532	1.15	0.712	-1.06	0.449	1	0.947	-1.13	0.367	-1.13	0.261	1.44	0.222	1.18	0.0646	1.11	0.294	1	0.826	-1.27	0.0219	-1.24	0.0792	1	0.826	-1.49	0.00759	-1.12	0.284	-1.04	0.673	-1.08	0.504	-1.04	0.744
434	1520	Catechol O-methyltransferase	COMT_RAT	0.00645	4.03e-06	0.833	0.975	1.52e-06	0.121	0.72	0.889	0.234	0.502	-1.03	0.715	-1.02	0.791	1.02	0.868	-1.02	0.878	1.08	0.534	1.1	0.469	1.07	0.58	1.08	0.445	1.18	0.135	-1.35	0.204	-1.29	0.119	-1.53	0.105	-1.35	0.204	-1.44	0.024	-1.33	0.0434	1.01	0.94	-1.15	0.616	-1.16	0.619
435	1521	Catechol O-methyltransferase	COMT_RAT	1.96e-06	3.31e-10	0.448	0.904	1.69e-11	0.384	0.00642	0.729	0.621	0.947	1.02	0.974	1.09	0.591	1.07	0.442	-1.06	0.785	1.07	0.477	1.13	0.486	-1.22	0.112	-1.31	0.104	-1.24	0.0938	1.44	0.112	1.4	0.0355	1.43	0.0144	1.44	0.112	2.21	0.0041	2.04	0.0103	-1.01	0.89	1.08	0.82	1.09	0.622
436	1522	Glutathione S-transferase P	GSTP1_RAT	3.01e-06	0.000271	0.157	0.122	0.000101	0.0159	0.00735	0.218	0.0412	0.124	3.28	0.0841	3.76	0.0597	1.15	0.462	1.08	0.235	-1.08	0.324	-1.17	0.102	4.66	0.0293	1.54	0.014	1.14	0.633	5.49	0.0194	1.77	0.00505	1.5	0.129	5.49	0.0194	1.05	0.62	1.25	0.0237	1.06	0.704	1.03	0.833	-1.03	0.932
437	1523	biliverdin reductase B -flavin reductase -NADPH-- -predicted-_isoform CRA_c		0.00529	0.037	0.75	0.543	0.0126	0.000227	0.0598	0.704	0.000664	0.237	1.05	0.825	1.15	0.416	1.09	0.222	1.01	0.902	-1.14	0.226	-1.15	0.164	1.38	0.0645	1.32	0.000863	1.05	0.558	1.23	0.218	1.14	0.095	1.18	0.0709	1.23	0.218	-1.05	0.434	1.17	0.155	-1.02	0.751	1.1	0.252	1.13	0.174
438	1524	Peroxiredoxin-1	PRDX1_RAT	0.0933	0.365	0.509	0.369	0.304	0.0109	0.00926	0.484	0.0195	0.829	-1.14	0.149	-1.33	0.0616	-1.17	0.268	-1.03	0.709	-1.09	0.651	-1.06	0.811	1.19	0.243	1.32	0.00544	1.45	0.055	1.06	0.565	1.16	0.142	1.44	0.0636	1.06	0.565	-1.12	0.254	-1.02	0.854	-1.05	0.683	1.02	0.872	1.07	0.601
439	1525	Catechol O-methyltransferase	COMT_RAT	5.55e-05	1.29e-09	0.187	0.956	1.13e-09	0.797	0.345	0.491	0.867	0.872	1.06	0.802	1.12	0.553	1.05	0.408	-1	0.949	1.16	0.14	1.16	0.269	-1.04	0.697	-1.1	0.43	1	0.923	1.57	0.0901	1.47	0.0154	1.53	0.032	1.57	0.0901	1.88	0.00228	1.76	0.0319	-1	0.864	1.1	0.79	1.1	0.593
440	1526	Membrane-associated progesterone receptor component 1	PGRC1_RAT	0.0082	0.00151	0.777	0.676	0.000329	0.00168	0.181	0.789	0.00717	0.597	1.31	0.316	1.12	0.761	-1.17	0.0641	-1.09	0.531	-1.05	0.885	1.04	0.769	1.58	0.0904	1.11	0.36	1.34	0.0712	1.02	0.908	-1.37	0.032	-1.14	0.281	1.02	0.908	-1.36	0.058	-1.2	0.342	-1.07	0.64	-1.04	0.784	1.02	0.86
441	1527	Peroxisomal acyl-coenzyme A oxidase 1	ACOX1_RAT	1.95e-06	2e-10	0.544	0.602	4.36e-11	0.0882	0.297	0.787	0.302	0.683	-1.03	0.714	-1.06	0.758	-1.04	0.995	-1.06	0.621	-1.11	0.534	-1.05	0.81	1.28	0.491	1.25	0.0802	1.24	0.413	2.05	0.0373	1.97	0.000132	2.17	0.00998	2.05	0.0373	2.11	0.0016	1.44	0.126	-1.07	0.305	-1.01	0.984	1.06	0.476
442	1528	Abhydrolase domain-containing protein 14B	ABHEB_RAT	0.000577	5.3e-05	0.912	0.748	1.53e-06	0.000378	0.0158	0.93	0.00809	0.918	-1.02	0.587	-1.01	0.996	1.01	0.835	1	0.911	-1.04	0.717	-1.04	0.656	1.3	0.055	1.34	0.00142	1.27	0.0918	1.37	0.0018	1.36	0.00857	1.47	0.0214	1.37	0.0018	1.13	0.0518	1.18	0.319	-1.03	0.802	1.06	0.555	1.09	0.462
443	1529	Abhydrolase domain-containing protein 14B	ABHEB_RAT	0.384	0.00728	0.373	0.423	0.00817	0.787	0.787	0.441	0.803	0.732	-1.19	0.168	-1.12	0.293	1.06	0.592	-1.11	0.604	-1.58	0.378	-1.43	0.538	1.07	0.6	1.15	0.343	-1.31	0.718	1.16	0.275	1.27	0.0597	1.26	0.0353	1.16	0.275	1.14	0.456	1.68	0.296	-1.09	0.471	-1.03	0.727	1.05	0.589
444	1530	Abhydrolase domain-containing protein 14B	ABHEB_RAT	0.00035	0.00317	0.784	0.189	0.000856	0.0114	0.00431	0.794	0.0296	0.0787	-1.23	0.102	-1.23	0.109	-1	1	-1.05	0.636	1.03	0.845	1.09	0.328	1.1	0.456	1.29	0.0389	1.4	0.00833	1.2	0.0923	1.37	0.00842	1.38	0.0197	1.2	0.0923	1.13	0.182	1.07	0.28	-1.07	0.165	-1.07	0.417	1	0.918
445	1531	Cellular nucleic acid-binding protein	CNBP_RAT	0.102	0.000863	0.745	0.896	0.000594	0.305	0.495	0.785	0.367	0.31	1.28	0.267	1.31	0.178	1.03	0.91	-1.05	0.848	-1.1	0.386	-1.05	0.693	1.28	0.23	-1.05	0.832	-1.12	0.235	-1.2	0.246	-1.28	0.176	-1.58	0.0278	-1.2	0.246	-1.34	0.146	-1.18	0.603	1.19	0.209	-1.01	0.896	-1.2	0.401
446	1534	Peptidyl-prolyl cis-trans isomerase B	PPIB_RAT	0.0412	0.000248	0.424	0.559	0.000133	0.0553	0.265	0.52	0.108	0.851	1.08	0.564	1.06	0.618	-1.01	0.899	1.13	0.00502	1.05	0.475	-1.08	0.374	1.15	0.178	1.22	0.0669	1.14	0.234	-1.1	0.429	-1.2	0.424	-1.22	0.167	-1.1	0.429	-1.3	0.0179	-1.43	0.0457	-1.02	0.93	-1.05	0.762	-1.03	0.774
447	1535	Thioredoxin-dependent peroxide reductase_mitochondrial	PRDX3_RAT	3.21e-07	1.74e-11	0.354	0.907	2.93e-12	0.0401	0.747	0.69	0.237	0.755	1.29	0.461	1.21	0.6	-1.06	0.759	-1.28	0.248	1.08	0.903	1.38	0.097	1.52	0.226	-1.09	0.608	1.35	0.155	-1.8	0.0644	-2.65	0.00114	-2.18	0.00555	-1.8	0.0644	-2.14	0.00271	-2.42	0.00558	-1.14	0.48	1.01	0.982	1.15	0.435
448	1536	Peptidyl-prolyl cis-trans isomerase B	PPIB_RAT	0.17	0.0256	0.875	0.442	0.0145	0.01	0.18	0.877	0.0194	0.828	1.03	0.822	1.06	0.792	1.02	0.987	1.1	0.441	1.24	0.132	1.13	0.272	1.2	0.317	1.28	0.304	1.41	0.0545	1.04	0.868	-1.14	0.575	-1.09	0.467	1.04	0.868	-1.26	0.0877	-1.44	0.0291	-1.15	0.551	-1.07	0.512	1.07	0.836
449	1537	Ferritin light chain 1	FRIL1_RAT	5.56e-07	8.85e-12	0.794	0.628	1.14e-12	0.0448	0.942	0.925	0.264	0.933	-1.33	0.187	-1.2	0.218	1.11	0.667	-1.16	0.529	-1.13	0.631	1.03	0.881	-1.4	0.236	-1.22	0.412	-1.32	0.273	2.11	0.021	3.36	0.0156	3.05	0.00105	2.11	0.021	3.15	0.00404	2.79	0.0123	1.2	0.563	1.21	0.676	1.01	0.733
450	1539	Adenine phosphoribosyltransferase	APT_RAT	0.0652	0.000192	0.466	0.864	0.000175	0.956	0.742	0.563	0.962	0.339	-1.15	0.362	-1.2	0.18	-1.04	0.742	-1.11	0.809	1.01	0.847	1.12	0.767	-1.05	0.496	-1.01	0.921	1.15	0.276	1.43	0.0573	1.49	0.0509	1.38	0.0165	1.43	0.0573	1.21	0.522	1.39	0.229	-1.1	0.605	-1.24	0.145	-1.12	0.348
451	1540	Peptidyl-prolyl cis-trans isomerase F_mitochondrial	PPIF_RAT	0.000293	0.00313	0.976	0.151	0.00362	0.838	0.669	0.978	0.841	0.0139	-1.55	0.0613	-1.77	0.00373	-1.14	0.371	1.17	0.387	1.24	0.256	1.07	0.513	-1.51	0.0573	1.2	0.362	1.46	0.0166	-1.68	0.00299	-1.3	0.146	1.26	0.0653	-1.68	0.00299	-1.08	0.783	-1.52	0.0284	-1.2	0.0951	1.2	0.0671	1.44	0.0213
452	1541	Ferritin light chain 1	FRIL1_RAT	0.0152	2.11e-05	0.959	0.987	7.79e-06	0.0905	0.752	0.972	0.183	0.704	1.14	0.542	-1.11	0.745	-1.27	0.409	-1.28	0.351	1.09	0.605	1.39	0.231	1.28	0.242	-1.14	0.644	1.54	0.139	-1.48	0.116	-1.82	0.0994	-1.26	0.27	-1.48	0.116	-1.3	0.328	-1.79	0.0144	-1.08	0.926	1.06	0.857	1.14	0.82
453	1542	Ferritin heavy chain	FRIH_RAT	0.000645	6.32e-07	0.393	0.526	4.16e-07	0.128	0.864	0.586	0.256	0.715	-1.21	0.22	-1.41	0.0584	-1.17	0.422	-1.22	0.338	-1.19	0.532	1.03	0.862	-1.25	0.0722	-1.26	0.283	-1.05	0.898	1.2	0.121	1.72	0.0889	2.06	0.00989	1.2	0.121	2	0.00493	1.43	0.245	1.19	0.378	1.22	0.246	1.03	0.823
454	1543	Cofilin-1	COF1_RAT	0.0109	0.000201	0.904	0.827	3.21e-05	0.00929	0.0611	0.923	0.038	0.7	1.13	0.343	1.02	0.911	-1.11	0.265	-1.02	0.964	1.07	0.469	1.09	0.552	1.27	0.0571	1.11	0.401	1.34	0.0416	-1.07	0.55	-1.2	0.168	-1.14	0.328	-1.07	0.55	-1.33	0.18	-1.43	0.0156	1.01	0.901	-1.04	0.784	-1.06	0.718
455	1544	Peptidyl-prolyl cis-trans isomerase A	PPIA_RAT	0.000236	0.661	0.519	0.693	0.531	1.17e-05	3.06e-05	0.404	0.000197	0.577	1.1	0.548	-1.07	0.664	-1.17	0.303	1.15	0.37	1.04	0.875	-1.11	0.392	1.53	0.0364	1.6	0.00587	1.69	0.00974	1.16	0.366	1.23	0.137	1.29	0.0989	1.16	0.366	-1.44	0.00331	-1.14	0.206	1.16	0.292	1.04	0.826	-1.12	0.28
456	1545	Peptidyl-prolyl cis-trans isomerase A	PPIA_RAT	0.0356	0.000403	0.684	0.579	0.00014	0.0123	0.36	0.734	0.0358	0.86	1.2	0.296	1.05	0.853	-1.14	0.0472	1.07	0.643	1.03	0.845	-1.04	0.746	1.23	0.269	1.1	0.364	1.21	0.0584	-1.11	0.429	-1.29	0.0433	-1.12	0.521	-1.11	0.429	-1.34	0.0705	-1.26	0.0792	1.02	0.792	1.04	0.694	1.02	0.86
457	1546	Peptidyl-prolyl cis-trans isomerase A	PPIA_RAT	0.00331	0.000303	0.912	0.606	3.27e-05	0.00772	0.00767	0.929	0.0397	0.92	1.11	0.259	-1.06	0.534	-1.18	0.0985	1.04	0.705	1.04	0.7	1	0.889	1.24	0.0509	1.16	0.154	1.37	0.0659	-1.04	0.713	-1.25	0.151	1.01	0.903	-1.04	0.713	-1.37	0.0158	-1.41	0.0516	-1.08	0.627	-1.01	0.931	1.07	0.686
458	1547	Low molecular weight phosphotyrosine protein phosphatase	PPAC_RAT	0.0351	0.0288	0.785	0.424	0.0137	0.00357	0.0704	0.782	0.00898	0.866	-1.11	0.4	-1.05	0.623	1.06	0.595	1.04	0.604	-1.12	0.144	-1.16	0.162	1.18	0.132	1.37	0.034	1.11	0.235	1.11	0.4	1.24	0.114	1.22	0.015	1.11	0.4	-1.12	0.394	1.18	0.0991	1	0.955	1.05	0.621	1.04	0.708
459	1548	Nucleoside diphosphate kinase B	NDKB_RAT	0.166	0.000664	0.687	0.39	0.000608	0.304	0.957	0.754	0.374	0.838	1.03	0.618	-1	0.976	-1.03	0.679	-1.01	0.823	-1.04	0.599	-1.03	0.672	1.07	0.337	1.02	0.81	1.02	0.764	-1.16	0.0921	-1.2	0.101	-1.04	0.698	-1.16	0.0921	-1.11	0.189	-1.09	0.463	1	0.967	1.11	0.314	1.11	0.351
460	1549	Peptidyl-prolyl cis-trans isomerase A	PPIA_RAT	7e-07	2.42e-10	0.82	0.759	4.9e-12	0.0905	0.00651	0.926	0.346	0.922	-1.02	0.788	-1.06	0.649	-1.03	0.816	-1.02	0.807	-1.01	0.87	1	0.932	1.19	0.179	1.2	0.0827	1.24	0.123	-1.37	0.012	-1.43	0.00432	-1.18	0.158	-1.37	0.012	-1.67	0.00484	-1.73	0.00986	-1.07	0.458	1.1	0.345	1.18	0.0814
461	1550	Ubiquitin-conjugating enzyme E2 D2	UB2D2_RAT	0.189	0.943	0.644	0.524	0.936	0.0047	0.0765	0.599	0.00667	0.819	-1.29	0.244	-1.25	0.696	1.03	0.706	1.24	0.658	-1.01	0.836	-1.25	0.409	1.36	0.269	2.16	0.012	1.68	0.24	-1.04	0.93	1.2	0.418	1.59	0.298	-1.04	0.93	-1.81	0.0932	-1.02	0.888	-1.03	0.946	1.33	0.332	1.36	0.324
462	1551	Superoxide dismutase -Cu-Zn-	SODC_RAT	0.00615	4.04e-06	0.936	0.628	2e-06	0.278	0.389	0.959	0.404	0.41	1.06	0.71	-1.04	0.711	-1.1	0.416	1.02	0.876	1.05	0.683	1.03	0.76	1.07	0.639	1.03	0.799	1.17	0.231	1.38	0.0608	1.27	0.0979	1.3	0.0214	1.38	0.0608	1.13	0.183	1.27	0.105	-1.03	0.83	-1.1	0.361	-1.07	0.459
463	1552	Superoxide dismutase -Cu-Zn-	SODC_RAT	0.0343	4e-05	0.959	0.944	2.08e-05	0.225	0.887	0.97	0.323	0.369	1.02	0.772	-1.06	0.606	-1.08	0.525	-1.05	0.617	1.03	0.735	1.07	0.551	1.07	0.4	-1	0.913	1.16	0.3	1.28	0.0538	1.28	0.157	1.28	0.0578	1.28	0.0538	1.23	0.0487	1.3	0.229	1.03	0.818	-1.05	0.637	-1.08	0.517
464	1553	Mitochondrial fission 1 protein	FIS1_RAT	0.348	0.0275	0.581	0.966	0.0211	0.227	0.182	0.591	0.255	0.291	-1.08	0.348	-1.04	0.669	1.04	0.535	-1.01	0.907	-1.05	0.588	-1.04	0.668	-1.03	0.775	1.04	0.531	-1.03	0.681	-1.16	0.33	-1.22	0.101	-1.16	0.336	-1.16	0.33	1.01	0.871	-1.09	0.298	-1.13	0.386	-1.04	0.829	1.09	0.54
465	1554	Cytochrome b5	CYB5_RAT	0.0769	0.000542	0.816	0.599	0.000342	0.305	0.208	0.855	0.385	0.554	-1.05	0.688	-1.08	0.916	-1.03	0.873	-1.04	0.714	-1.36	0.493	-1.31	0.6	1.31	0.287	1.32	0.0858	1.04	0.846	1.67	0.0526	1.61	0.00417	1.65	0.181	1.67	0.0526	1.57	0.02	1.54	0.323	-1.09	0.511	-1.09	0.899	-1	0.761
466	1555	Superoxide dismutase -Cu-Zn-	SODC_RAT	0.0548	0.000137	0.684	0.583	9.64e-05	0.199	0.734	0.76	0.285	0.787	-1.13	0.235	-1.13	0.233	-1	0.976	1.03	0.864	1.01	0.937	-1.01	0.945	-1.02	0.872	1.13	0.138	1.12	0.312	1.09	0.469	1.29	0.0167	1.29	0.0621	1.09	0.469	1.08	0.155	1.25	0.199	1.05	0.761	1.04	0.785	-1.01	0.972
467	1556	Superoxide dismutase -Cu-Zn-	SODC_RAT	0.0165	1.7e-05	0.252	0.498	1.68e-05	0.351	0.342	0.41	0.453	0.898	-1.06	0.616	-1.03	0.702	1.04	0.753	-1.03	0.717	-1.03	0.838	1	0.927	1.08	0.601	1.11	0.335	1.07	0.401	1.26	0.114	1.29	0.0462	1.34	0.00519	1.26	0.114	1.07	0.29	1.28	0.186	-1.04	0.639	1.03	0.781	1.08	0.43
468	1557	Superoxide dismutase -Cu-Zn-	SODC_RAT	0.87	0.0235	0.955	0.831	0.0205	0.557	0.817	0.96	0.59	0.983	-1.05	0.875	-1.05	0.832	1	0.979	1.04	0.889	-1.06	0.873	-1.1	0.776	1.03	0.78	1.12	0.61	1.02	0.865	1.13	0.416	1.23	0.339	1.23	0.327	1.13	0.416	1.05	0.707	1.26	0.388	1.03	0.95	1.03	0.874	1	0.901
469	1558	Superoxide dismutase -Cu-Zn-	SODC_RAT	0.195	0.00202	0.502	0.841	0.00141	0.165	0.354	0.568	0.223	0.965	-1.18	0.466	1.04	0.908	1.23	0.355	-1.04	0.788	1.02	0.902	1.05	0.702	1.12	0.612	1.28	0.253	1.1	0.573	1.2	0.393	1.53	0.0594	1.21	0.263	1.2	0.393	1.11	0.37	1.15	0.391	1.07	0.646	1.04	0.788	-1.03	0.869
470	1559	Calmodulin	CALM_RAT	0.415	0.0123	0.339	0.443	0.0121	0.941	0.172	0.404	0.946	0.95	1.18	0.987	1.25	0.892	1.05	0.712	-1.03	0.799	-1.15	0.771	-1.11	0.885	1.45	0.574	1.19	0.233	1.02	0.76	1.13	0.893	-1.32	0.368	-1.32	0.323	1.13	0.893	-1.9	0.0113	-1.52	0.254	-1.26	0.443	-1.19	0.501	1.06	0.878
471	1560	Cytochrome b5	CYB5_RAT	0.00122	8.31e-05	0.969	0.812	1.45e-05	0.0335	0.0417	0.976	0.0898	0.219	-1.05	0.671	1.06	0.604	1.11	0.442	-1.03	0.704	-1.19	0.434	-1.15	0.49	1.32	0.0973	1.34	0.0197	1.05	0.726	1.52	0.000481	1.33	0.0509	1.45	0.0248	1.52	0.000481	1.27	0.00788	1.25	0.269	-1.2	0.113	1.01	0.866	1.2	0.142
472	1561	Cytochrome b5	CYB5_RAT	0.586	0.0719	0.926	0.422	0.0599	0.225	0.119	0.932	0.265	0.911	1.06	0.771	-1.12	0.549	-1.18	0.307	-1.18	0.307	-1.17	0.262	1.01	0.977	1.33	0.131	1.06	0.604	1.27	0.17	1.08	0.578	1.2	0.154	1.42	0.108	1.08	0.578	1.14	0.419	1.12	0.342	1.18	0.845	1.18	0.797	1	0.893
473	1562	60S acidic ribosomal protein P2	RLA2_RAT	0.229	0.00882	0.51	0.951	0.0056	0.171	0.0927	0.544	0.22	0.535	-1.1	0.29	-1.09	0.41	1.02	0.769	1.03	0.905	1.08	0.636	1.05	0.675	1.02	0.853	1.16	0.131	1.2	0.194	-1.06	0.626	-1.04	0.428	-1.04	0.582	-1.06	0.626	-1.23	0.0572	-1.21	0.154	-1.08	0.373	-1.07	0.503	1.02	0.79
474	1563	Retinol-binding protein 1	RET1_RAT	1.45e-11	0	0.819	0.102	0	0.919	0.132	0.965	0.965	0.854	-1.26	0.0939	-1.07	0.724	1.18	0.26	-1.08	0.628	-1.2	0.286	-1.12	0.316	-1.12	0.707	1.05	0.675	-1.25	0.118	1.77	0.0029	2.3	0.000182	1.84	0.00325	1.77	0.0029	2.52	0.000136	2.61	7.91e-05	1.03	0.783	-1.03	0.719	-1.06	0.432
475	1564	Histidine triad nucleotide-binding protein 1	HINT1_RAT	0.67	0.0268	0.838	0.231	0.0281	0.716	0.587	0.861	0.736	0.805	-1.01	0.935	-1.11	0.189	-1.1	0.264	1.04	0.741	-1.04	0.736	-1.08	0.509	-1.03	0.764	1.01	0.885	1.03	0.767	1.08	0.223	1.03	0.712	1.19	0.0362	1.08	0.223	-1	0.937	1.13	0.387	-1.06	0.502	-1.01	0.888	1.05	0.49
476	1565	Hemoglobin subunit alpha-1/2	HBA_RAT	0.594	0.0968	0.948	0.677	0.0729	0.0997	0.0735	0.949	0.132	0.854	-1.35	0.404	-1.67	0.362	-1.23	0.773	1.7	0.888	1.22	0.799	-1.39	0.54	-1.02	0.505	2.26	0.0652	2	0.208	1.26	0.391	2.15	0.0327	2.34	0.138	1.26	0.391	-1.17	0.812	1.3	0.596	1.26	0.928	1.11	0.927	-1.14	0.816
477	1566	Hemoglobin subunit alpha-1/2	HBA_RAT	0.00302	1.21e-06	0.642	0.432	6.4e-07	0.347	0.159	0.776	0.488	0.715	-1.08	0.697	-1.35	0.224	-1.25	0.374	-1.16	0.498	-1.27	0.678	-1.1	0.959	1.2	0.387	1.12	0.564	1.27	0.388	1.8	0.00844	1.93	0.00671	2.38	0.0102	1.8	0.00844	1.37	0.182	2.04	0.141	-1	0.96	-1.02	0.994	-1.02	0.963
478	1567	Hemoglobin subunit alpha-1/2	HBA_RAT	0.003	0.587	0.426	0.597	0.506	0.00183	0.00117	0.327	0.00335	0.078	-1.23	0.278	-1.6	0.0479	-1.3	0.148	1.41	0.138	-1.07	0.965	-1.52	0.407	1.3	0.312	2.26	0.000693	1.93	0.0622	1.27	0.344	1.37	0.0671	1.8	0.0126	1.27	0.344	-1.33	0.0953	-1.06	0.655	-1.14	0.406	-1.13	0.526	1.01	0.907
479	1568	Hemoglobin subunit alpha-1/2	HBA_RAT	0.000374	0.107	0.768	0.498	0.0274	2.99e-05	8.1e-05	0.724	0.000589	0.676	-1.02	0.906	-1.29	0.123	-1.26	0.163	1.12	0.994	-1.2	0.652	-1.34	0.543	1.82	0.0666	2.08	0.00381	1.95	0.0354	1.6	0.0176	1.71	0.014	1.91	0.000587	1.6	0.0176	-1.28	0.125	1.22	0.748	1.04	0.713	-1.08	0.39	-1.12	0.248
480	1569	Hemoglobin subunit alpha-1/2	HBA_RAT	0.0013	0.0222	0.967	0.923	0.00269	0.000834	8.08e-05	0.965	0.00838	0.513	-1.15	0.199	-1.34	0.0291	-1.16	0.0346	1.21	0.793	1.26	0.614	1.04	0.653	1.32	0.253	1.83	0.000176	2.22	0.0116	1.57	0.022	1.69	0.00634	2.13	6.74e-05	1.57	0.022	-1.11	0.48	-1.09	0.612	-1.07	0.722	1.02	0.987	1.09	0.666
481	1570	Fatty acid-binding protein_liver	FABPL_RAT	0.00545	0.0279	0.808	0.856	0.00483	0.000244	0.000905	0.789	0.00241	0.846	-1.05	0.87	-1.14	0.21	-1.09	0.475	1.33	0.661	1.08	0.98	-1.23	0.571	1.47	0.164	2.05	0.00391	1.82	0.0261	1.54	0.0393	1.77	0.0256	1.82	0.000884	1.54	0.0393	-1.13	0.321	1.09	0.858	1.09	0.7	1.04	0.948	-1.06	0.677
482	1571	Fatty acid-binding protein_liver	FABPL_RAT	0.0146	0.0267	0.936	0.878	0.00546	0.000352	0.00333	0.93	0.00262	0.885	-1.03	0.939	-1.16	0.257	-1.13	0.421	1.28	0.758	1.13	0.947	-1.14	0.73	1.47	0.175	1.95	0.0133	1.93	0.0182	1.56	0.0583	1.69	0.0442	1.87	0.00519	1.56	0.0583	-1.1	0.602	1.08	0.843	1.05	0.873	1.03	0.969	-1.02	0.883
483	1572	glutaredoxin-related protein 5_mitochondrial		0.526	0.157	0.926	0.829	0.128	0.0456	0.294	0.922	0.0561	0.563	1.02	0.878	1.03	0.816	1.01	0.934	1.02	0.799	-1.01	0.968	-1.03	0.921	1.2	0.145	1.21	0.131	1.16	0.372	1.02	0.83	1.02	0.954	-1.17	0.595	1.02	0.83	-1.32	0.0275	-1.03	0.763	1.01	0.971	-1.16	0.607	-1.18	0.577
484	1573	D-dopachrome decarboxylase	DOPD_RAT	2.94e-11	0	0.169	0.427	0	0.729	0.268	0.731	0.884	0.953	-1.08	0.411	-1.05	0.608	1.03	0.765	-1.06	0.322	-1.04	0.611	1.02	0.77	1.06	0.394	1.08	0.378	1.07	0.452	1.99	0.000192	1.85	0.000613	2.03	0.0011	1.99	0.000192	1.66	0.000967	1.94	0.0048	-1.15	0.197	-1.03	0.901	1.12	0.371
485	1574	D-dopachrome decarboxylase	DOPD_RAT	8.42e-14	0	0.811	0.594	0	0.201	0.543	0.973	0.655	0.895	-1.06	0.576	-1.05	0.534	1.01	0.951	-1	0.99	1.05	0.622	1.05	0.653	-1.03	0.817	1.03	0.769	1.08	0.356	-2.39	0.0019	-1.93	0.000193	-2.22	8.17e-05	-2.39	0.0019	-2.03	0.000189	-1.99	0.00202	1.17	0.432	1.03	0.989	-1.14	0.183
486	1576	Thioredoxin	THIO_RAT	0.155	0.00722	0.957	0.787	0.00338	0.0294	0.146	0.96	0.0564	0.875	1.01	0.883	1.07	0.473	1.06	0.618	-1	0.887	-1.06	0.852	-1.05	0.899	1.24	0.0528	1.23	0.0631	1.1	0.566	1.02	0.747	-1.07	0.521	-1.21	0.131	1.02	0.747	-1.21	0.12	-1.2	0.323	-1.09	0.456	-1.15	0.223	-1.06	0.511
487	1577	ATP synthase-coupling factor 6_mitochondrial	ATP5J_RAT	0.353	0.0264	0.661	0.86	0.0174	0.1	0.0944	0.678	0.137	0.785	-1.02	0.779	-1.1	0.618	-1.07	0.718	1.03	0.91	1.06	0.78	1.03	0.864	1.09	0.621	1.14	0.267	1.26	0.185	1.22	0.224	1.19	0.0717	1.26	0.156	1.22	0.224	1.12	0.433	-1.06	0.606	-1.05	0.582	-1.07	0.37	-1.02	0.758
488	1578	GTP cyclohydrolase 1 feedback regulatory protein	GFRP_RAT	0.062	0.000523	0.301	0.38	0.000412	0.29	0.0947	0.41	0.371	0.991	-1.2	0.36	1.01	0.999	1.21	0.334	-1.21	0.295	-1.07	0.705	1.13	0.428	1.27	0.295	1.26	0.221	1.18	0.394	-1.11	0.617	-1.02	0.76	-1.4	0.102	-1.11	0.617	-1.33	0.119	-1.76	0.0896	-1.1	0.441	-1.25	0.267	-1.13	0.444
489	1579	Polyubiquitin-B	UBB_RAT	0.000726	4.69e-07	0.206	0.592	3.05e-07	0.111	0.337	0.409	0.238	0.9	-1.14	0.261	-1.12	0.64	1.01	0.818	-1.12	0.301	-1.25	0.123	-1.11	0.286	1.19	0.223	1.21	0.0665	1.07	0.824	-1.39	0.0571	-1.23	0.128	-1.27	0.16	-1.39	0.0571	-1.6	0.00973	-1.24	0.105	-1	0.956	-1.02	0.761	-1.02	0.777
490	1580	NEDD8_RAT		0.0867	0.000679	0.0904	0.91	0.000923	0.74	0.65	0.148	0.761	0.443	-1.16	0.46	-1.01	0.856	1.14	0.537	-1.46	0.177	-1.45	0.18	1.01	0.977	1.2	0.401	-1.06	0.79	-1.2	0.452	-1.44	0.0854	-1.69	0.155	-1.39	0.199	-1.44	0.0854	-1.35	0.3	-1.27	0.434	-1.36	0.425	1.02	0.955	1.39	0.382
491	1581	Adenosylhomocysteinase	SAHH_RAT	0.014	0.124	0.876	0.0412	0.0936	0.0424	0.00267	0.889	0.078	0.826	-1.18	0.274	-1.02	0.73	1.15	0.185	-1.06	0.501	1.08	0.399	1.13	0.124	-1.32	0.0655	-1.19	0.109	-1.2	0.0195	-1.14	0.308	1.11	0.384	-1.16	0.242	-1.14	0.308	1.44	0.00679	1.03	0.69	1.08	0.445	-1.04	0.806	-1.12	0.418
492	1582	Long-chain-fatty-acid--CoA ligase 1	ACSL1_RAT	0.0867	0.000335	0.493	0.299	0.000298	0.946	0.125	0.606	0.955	0.98	1.2	0.111	1.23	0.0676	1.03	0.819	1.11	0.456	1.17	0.279	1.05	0.596	-1.04	0.791	-1.13	0.278	-1.1	0.417	1.26	0.223	1.08	0.47	1.04	0.754	1.26	0.223	1.31	0.0822	1.24	0.194	1.02	0.866	1.01	0.88	-1.01	0.993
493	1583	Glyceraldehyde-3-phosphate dehydrogenase	G3P_RAT	9.3e-07	2.09e-12	0.508	0.643	1.27e-12	0.699	0.718	0.812	0.831	0.952	1.03	0.834	1.03	0.878	-1.01	0.926	1.01	0.871	1.05	0.631	1.03	0.694	1	0.96	-1.02	0.795	1.02	0.782	1.63	0.00975	1.36	0.0629	1.61	0.00107	1.63	0.00975	1.54	0.00674	1.63	0.013	-1.16	0.478	1.02	0.927	1.17	0.415
494	1584	Triosephosphate isomerase	TPIS_RAT	0.436	0.0123	0.674	0.502	0.0104	0.576	0.168	0.715	0.615	0.802	1.14	0.0634	1.01	0.787	-1.13	0.587	1.01	0.852	-1.09	0.522	-1.1	0.482	-1.01	0.908	-1.13	0.179	-1.11	0.516	-1.16	0.0334	-1.27	0.039	-1.13	0.407	-1.16	0.0334	-1.12	0.266	1.05	0.75	1.04	0.642	1.03	0.669	-1	0.979
495	1585	ATP synthase subunit d_mitochondrial	ATP5H_RAT	0.35	0.0123	0.591	0.71	0.00989	0.781	0.127	0.638	0.803	0.918	1.04	0.493	-1.03	0.804	-1.08	0.525	1.03	0.796	1.06	0.641	1.03	0.838	1.04	0.599	1.03	0.751	1.14	0.363	1.16	0.0563	1.18	0.0884	1.24	0.0695	1.16	0.0563	1.12	0.391	-1.09	0.603	1.06	0.518	1.04	0.638	-1.02	0.799
496	1586	Enoyl-CoA hydratase_mitochondrial	ECHM_RAT	0.00159	0.0625	0.5	0.498	0.0176	0.000131	0.00083	0.445	0.00105	0.701	1.15	0.0629	1.04	0.581	-1.11	0.206	1.08	0.106	1.06	0.379	-1.02	0.897	-1.25	0.00282	-1.33	0.00307	-1.22	0.0707	1.03	0.562	-1.12	0.184	-1.03	0.886	1.03	0.562	1.15	0.0292	1.22	0.0719	1	0.944	-1.02	0.957	-1.02	0.934
[truncated: 12 more columns]
