# Supplementary material for: Gender specific differences in the liver proteome of rats exposed to short term and low-concentration hexabromocyclododecane (HBCD)
Source: Toxicol Res (Camb). 2016 Jun 30;5(5):1273–83. doi: 10.1039/c6tx00166a (PMC6062380; doi:10.1039/c6tx00166a)
Supplement: Supplementary file 4 [file TX-005-C6TX00166A-s004.xls]

## Sheet: animal data
Suppl. Table 1
Animal data (both genders)
Animals were exposed to 0, 3, or 30 mg/kg bw/d for 7 days
		Females							Males
	HBCD-group	0	3	30	Thyroid effect (P-value)	HBCD effect (P-value)	Interaction (P-value)	Spearman's Rho	0	3	30	Thyroid effect (P-value)	HBCD effect (P-value)	Interaction (P-value)	Spearman's Rho
Body weight (g)	ET	267 ± 19	261 ± 22	276 ± 24	<0.001	0.768	0.540	0.162	427 ± 36	428 ± 35	430 ± 27	<0.001	0.828	0.736	-0.045
	HT	143 ± 37	136 ± 22	132 ± 25				-0.010	165 ± 22	153 ± 45	146 ± 32				-0.272
Liver weight (g)	ET	9.50 ± 1.07	8.95 ± 1.39	9.63 ± 1.15	<0.001	0.452	0.839	-0.048	16.30 ± 1.12	16.14 ± 1.93	16.44 ± 1.68	<0.001	0.867	0.766	0.058
	HT	4.56 ± 1.49	4.02 ± 0.71	4.23 ± 0.71				-0.059	5.49 ± 0.80	5.12 ± 1.71	4.78 ± 1.11				-0.295
TSH (ng/ml)	ET	0.33 ± 0.08	0.42 ± 0.10	0.48 ± 0.15	<0.001	0.553	0.528	0.719*	0.38 ± 0.34	1.27 ± 0.92	0.49 ± 0.27	<0.001	0.810	0.409	0.168
	HT	14.68 ± 10.25	16.36 ± 6.37	11.86 ± 1.62				-0.259	17.01 ± 5.06	14.51 ± 4.31	16.76 ± 4.40				-0.012
total T4 (µg/dl)	ET	n.a.	n.a.	n.a.					4.4 ± 0.3	3.9 ± 0.8	4.2 ± 0.5	<0.001	0.189	0.229	-0.306
	HT	n.a.	n.a.	n.a.					<lod	<lod	<lod				0.433
total T3 (ng/ml)	ET	362 ± 79	369 ± 60	305 ± 38	0.003	0.177	0.385	-0.200	230 ± 48	234 ± 41	196 ± 9	<0.001	0.189	0.587	-0.35
	HT	305 ± 18	259 ± 90	265 ± 53				-0.343	165 ± 12	177 ± 25	161 ± 47				-0.148
free T3 (pg/ml)	ET	6.62 ± 1.10	7.30 ± 0.80	6.56 ± 0.87	<0.001	0.478	0.460	-0.061	5.95 ± 0.51	6.30 ± 0.61	5.27 ± 0.87	<0.001	0.044	0.326	-0.341
	HT	1.41 ± 0.80	1.66 ± 0.20	1.91 ± 0.97				0.214	1.56 ± 0.31	2.39 ± 0.78	1.80 ± 0.60				0.041
LH (ng/ml)	ET	3.64 ± 1.19	1.72 ± 0.84	2.49 ± 0.75	0.487	0.042	0.795	-0.346	0.61 ± 0.15	1.22 ± 0.51	0.88 ± 0.30	0.002	0.021	0.088	0.33
	HT	3.09 ± 1.71	1.91 ± 1.32	2.81 ± 1.46				-0.060	0.54 ± 0.18	0.62 ± 0.28	0.55 ± 0.13				0.018
FSH (ng/ml)	ET	2.8 ± 1.8	3.7 ± 2.9	3.6 ± 2.4	0.487	0.414	0.432	0.043	3.81 ± 0.43	5.04 ± 0.80	4.00 ± 0.83	0.065	0.039	0.491	0.161
	HT	3.8 ± 1.08	2.8 ± 0.8	5.2 ± 3.6				0.000	3.72 ± 1.15	4.16 ± 1.75	2.91 ± 0.83				-0.359
Testosterone (ng/ml)	ET	n.a.	n.a.	n.a.					2.23 ± 1.93	1.09 ± 0.36	1.24 ± 0.42	0.645	0.751	0.217	-0.308
	HT	n.a.	n.a.	n.a.					0.98 ± 0.65	1.35 ± 1.45	1.64 ± 1.54				0.233
Leptin (ng/ml)	ET	5 ± 2	5 ± 1	5 ± 2	<0.001	0.445	0.487	-0.063	8 ± 2	7 ± 2	8 ± 2	0.006	0.205	0.134	0.022
	HT	19 ± 9	22 ± 15	14 ± 8				-0.364	13 ± 4	12 ± 4	8 ± 4				-0.428
Insulin (ng/ml)	ET	n.a.	n.a.	n.a.					6.02 ± 1.92	5.18 ± 2.69	8.81 ± 3.77	<0.001	0.174	0.035	0.261
	HT	n.a.	n.a.	n.a.					4.38 ± 2.08	2.26 ± 1.48	2.09 ± 0.81				-0.613**
Corticosterone (ng/ml)	ET	281 ± 169	413 ± 292	338 ± 179	0.090	0.904	0.497	0.101	149 ± 71	103 ± 62	222 ± 69	0.027	0.056	0.549	0.35
	HT	249 ± 115	187 ± 201	242 ± 171				-0.007	183 ± 46	242 ± 113	353 ± 260				0.193
internal g-HBCD (mg/kg lw)	ET	<lod	56.8 ± 17.7	113.2 ± 24.2	0.092	<0.001	0.016		<lod	25.5 ± 5.2	81.0 ± 33.1	0.002	<0.001	0.013
	HT	<lod	50.1 ± 13.5	160.0 ± 46.0					<lod	40.7 ± 8.6	130.0 ± 32.9
<lod, below detection limit
n=6 per group. Mean ± SD is given.
lw, lipid weight
n.a., not analysed

## Sheet: MS data males
Suppl. Table 2:
MALDI TOF/TOF data of identified protein spots regulated in concentration in male rats.
Numbering as in Figure 1. For regulation data see Table 2, complete peptide list is to be found in (Miller et al., submitted). Abbreviations: Protein Id (protein identification, from UniProt or NCBI database), Cov. % (sequence coverage).
	Protein Name	Protein Id	Mowse score	Cov. %	N° of queries matched	P-value	Theor. pI	Theor. Mr
Spot N°
1105	Aldehyde dehydrogenase family1 memberL1	AL1L1_RAT	445	0.22	21	2.40E-41	5.79	99976
1107	Glycogen phosphorylase, liver form	PYGL_RAT	111	0.1	11	6.10E-08	6.75	97877
1165	Heat shock cognate 71kDa protein	HSP7C_RAT	443	0.41	30	3.80E-41	5.37	71055
1226	Formimidoyltransferase-cyclodeaminase	FTCD_RAT	411	0.43	25	6.10E-38	5.80	59504
1271	Succinate-semialdehyde dehydrogenase, mitochondrial	SSDH_RAT	77	0.13	7	0.00015	8.35	56723
1289	Keratin, type I cytoskeletal 18	K1C18_RAT	300	0.41	19	7.70E-27	5.17	47732
1349	Cystathionine gamma-lyase	CGL_RAT	407	0.4	17	1.50E-37	8.20	44262
1357	Serum paraoxonase/arylesterase2	PON2_RAT	145	0.12	7	2.40E-11	5.30	39764
1358	Cystathionine gamma-lyase	CGL_RAT	365	0.37	17	2.40E-33	8.20	44262
1376	Serum paraoxonase/arylesterase 1	PON1_RAT	208	0.13	5	1.20E-17	5.06	39561
1413	Small glutamine-rich tetratricopeptide repeat-containing protein alpha	SGTA_RAT	62	0.08	3	0.0048	5.05	34307
1502	Guanidinoacetate N-methyltransferase	GAMT_RAT	179	0.39	15	9.60E-15	5.69	26675
1554	Cytochrome b5	CYB5_RAT	127	0.2	5	1.50E-09	4.90	15346
1559	Calmodulin	CALM_RAT	135	0.1	2	2.40E-10	4.09	16827

## Sheet: pathway analysis
Suppl. Table 3
Significant changes between male and female rats (controls)
STRING classification / KEGG pathways
		Gender differences in ET animals (KEGG)					Gender differences in HT animals (KEGG)
		(P<0.05)					(P<0.05)
		GO_id	Term	Number of Genes/Proteins	p-value		GO_id	Term	Number of Genes/Proteins	p-value
		rno01100	Metabolic pathways	22	1.29E-13		rno01100	Metabolic pathways	44	3.2E-32
		rno00980	Metabolism of xenobiotics by cytochrome P450	8	7.8E-12		rno00980	Metabolism of xenobiotics by cytochrome P450	3	2.3E-3
		rno00982	Drug metabolism - cytochrome P450	8	3.16E-11		rno00982	Drug metabolism - cytochrome P450	3	3.71E-3
		rno00480	Glutathione metabolism	8	9.88E-13		rno00480	Glutathione metabolism	3	1.13E-3
		rno00561	Glycerolipid metabolism	2	8.35E-3		rno00561	Glycerolipid metabolism	2	1.79E-2
		rno00010	Glycolysis / Gluconeogenesis	4	2.03E-5		rno00010	Glycolysis / Gluconeogenesis	6	1.44E-7
		rno00071	Fatty acid metabolism	4	8.26E-6		rno00071	Fatty acid metabolism	7	8.12E-10
		rno04146	Peroxisome	4	6.22E-5		rno04146	Peroxisome	5	1.69E-5
		rno04141	Protein processing in endoplasmic reticulum	3	9.85E-3		rno04141	Protein processing in endoplasmic reticulum	7	4.47E-6
		rno00053	Ascorbate and aldarate metabolism	3	1.88E-5		rno00053	Ascorbate and aldarate metabolism	4	9.93E-7
		rno00270	Cysteine and methionine metabolism	3	1.11E-4		rno00270	Cysteine and methionine metabolism	3	3.64E-4
		rno00330	Arginine and proline metabolism	3	4.23E-4		rno00330	Arginine and proline metabolism	7	2.07E-9
		rno00380	Tryptophan metabolism	3	2.52E-4		rno00380	Tryptophan metabolism	5	1.07E-6
		rno00340	Histidine metabolism	2	2.23E-3		rno00340	Histidine metabolism	2	4.88E-3
		rno00280	Valine, leucine and isoleucine degradation	2	8.01E-3		rno00280	Valine, leucine and isoleucine degradation	6	4.8E-8
		rno00310	Lysine degradation	2	8.69E-3		rno00310	Lysine degradation	5	2.1E-6
		rno00260	Glycine, serine and threonine metabolism	2	3.24E-3		rno00260	Glycine, serine and threonine metabolism	5	1.56E-7
		rno00410	beta-Alanine metabolism	2	2.23E-3		rno00410	beta-Alanine metabolism	2	4.88E-3
		rno00020	Citrate cycle (TCA cycle)	2	3.24E-3		rno00020	Citrate cycle (TCA cycle)	5	1.56E-7
		rno00030	Pentose phosphate pathway	2	2.41E-3		rno00030	Pentose phosphate pathway	3	1.72E-4
		rno00040	Pentose and glucuronate interconversions	2	1.7E-3		rno00040	Pentose and glucuronate interconversions	3	1.01E-4
		rno00620	Pyruvate metabolism	2	4.7E-3		rno00620	Pyruvate metabolism	5	4.17E-7
		rno00640	Propanoate metabolism	2	3.7E-3		rno00640	Propanoate metabolism	5	2.21E-7
		rno00650	Butanoate metabolism	2	2.61E-3		rno00650	Butanoate metabolism	2	5.71E-3
		rno03320	PPAR signaling pathway	2	1.83E-2		rno03320	PPAR signaling pathway	4	2.64E-4
		rno04612	Antigen processing and presentation	2	1.93E-2		rno04612	Antigen processing and presentation	3	4.01E-3
							rno04145	Phagosome	5	5.43E-4
							rno00051	Fructose and mannose metabolism	3	3.64E-4
							rno00250	Alanine, aspartate and glutamate metabolism	3	0.0003
							rno00350	Tyrosine metabolism	3	0.0003
							rno00630	Glyoxylate and dicarboxylate metabolism	3	3.52E-5
							rno00910	Nitrogen metabolism	3	1.17E-4
							rno04540	Gap junction	3	5.36E-3
							rno04910	Insulin signaling pathway	3	1.63E-2
							rno04978	Mineral absorption	3	8.16E-4
							rno05016	Huntington's disease	3	4.36E-2
							rno00140	Steroid hormone biosynthesis	2	1.38E-2
							rno00360	Phenylalanine metabolism	2	1.9E-3
							rno00500	Starch and sucrose metabolism	2	1.02E-2
							rno00860	Porphyrin and chlorophyll metabolism	2	7.56E-3
							rno01040	Biosynthesis of unsaturated fatty acids	2	4.88E-3
		rno05215	Prostate cancer	2	2.57E-2
		rno00480	Glutathione metabolism		f/m		rno00480	Glutathione metabolism
lower		Gsta4	Glutathione S-transferase alpha-4	GSTA4_RAT			Gsta4	Glutathione S-transferase alpha-4	GSTA4_RAT
higher		Yc2	Glutathione S-transferase alpha-5	GSTA5_RAT			Gstm7	Glutathione S-transferase Yb-3	GSTM4_RAT
affected in ET and HT		Gsta2	Glutathione S-transferase alpha-1	GSTA1_RAT			Gss	Glutathione synthetase	GSHB_RAT
		Gstp1	Glutathione S-transferase P	GSTP1_RAT
		Gsta3	Glutathione S-transferase alpha-3	GSTA3_RAT
		LOC494499	Glutathione S-transferase alpha-2	GSTA2_RAT
		Gstm2	Glutathione S-transferase Mu 2	GSTM2_RAT
		Idh1	Isocitrate dehydrogenase NADP cytoplasmic	IDHC_RAT
		rno00980	Metabolism of xenobiotics by cytochrome P450				rno00980	Metabolism of xenobiotics by cytochrome P450
		rno00982	Drug metabolism - cytochrome P450				rno00982	Drug metabolism - cytochrome P450
		Gsta4	Glutathione S-transferase alpha-4	GSTA4_RAT			Gsta4	Glutathione S-transferase alpha-4	GSTA4_RAT
		Adh4	Alcohol dehydrogenase class-3	ADHX_RAT			Adh4	Alcohol dehydrogenase class-3	ADHX_RAT
		Gstp1	Glutathione S-transferase P	GSTP1_RAT			Gstm7	Glutathione S-transferase Yb-3	GSTM4_RAT
		LOC494499	Glutathione S-transferase alpha-2	GSTA2_RAT
		Gstm2	Glutathione S-transferase Mu 2	GSTM2_RAT
		Yc2	Glutathione S-transferase alpha-5	GSTA5_RAT
		Gsta2	Glutathione S-transferase alpha-1	GSTA1_RAT
		Gsta3	Glutathione S-transferase alpha-3	GSTA3_RAT
		rno00071	Fatty acid metabolism				rno00071	Fatty acid metabolism
		Aldh1b1	Aldehyde dehydrogenase X_mitochondrial	AL1B1_RAT			Aldh1b1	Aldehyde dehydrogenase X_mitochondrial	AL1B1_RAT
		Acox1	Peroxisomal acyl-coenzyme A oxidase 1	ACOX1_RAT			Acox1	Peroxisomal acyl-coenzyme A oxidase 1	ACOX1_RAT
		Adh4	Alcohol dehydrogenase class-3	ADHX_RAT			Adh4	Alcohol dehydrogenase class-3	ADHX_RAT
		Aldh2	Aldehyde dehydrogenase_mitochondrial	ALDH2_RAT			Aldh2	Aldehyde dehydrogenase_mitochondrial	ALDH2_RAT
							Acat1	Acetyl-CoA acetyltransferase_mitochondrial	THIL_RAT
							Acsl1	Long-chain-fatty-acid--CoA ligase 1	ACSL1_RAT
							Acaa1	3-ketoacyl-CoA thiolase A_peroxisomal	THIKA_RAT
		rno00010	Glycolysis / Gluconeogenesis				rno00010	Glycolysis / Gluconeogenesis
		Aldob	Fructose-bisphosphate aldolase B	ALDOB_RAT			Aldob	Fructose-bisphosphate aldolase B	ALDOB_RAT
		Adh4	Alcohol dehydrogenase class-3	ADHX_RAT			Adh4	Alcohol dehydrogenase class-3	ADHX_RAT
		Aldh2	Aldehyde dehydrogenase_mitochondrial	ALDH2_RAT			Aldh2	Aldehyde dehydrogenase_mitochondrial	ALDH2_RAT
		Aldh1b1	Aldehyde dehydrogenase X_mitochondrial	AL1B1_RAT			Aldh1b1	Aldehyde dehydrogenase X_mitochondrial	AL1B1_RAT
							Fbp1	Fructose-1_6-bisphosphatase 1	F16P1_RAT
							Pklr	Pyruvate kinase isozymes R/L	KPYR_RAT
